# Supplementary material for: Characteristics of folic acid metabolism-related genes unveil prognosis and treatment strategy in lung adenocarcinoma
Source: BMC Pulm Med. 2025 May 22;25:255. doi: 10.1186/s12890-025-03694-x (PMC12101037; doi:10.1186/s12890-025-03694-x)
Supplement: Supplementary file 3 — Supplementary Material 3: Supplementary Table 1. Univariate Cox regression analysis and K-M analysis of 25 DEGs. [file 12890_2025_3694_MOESM3_ESM.csv]

	A.443654.est.ic50	A.443654.ImmClust	A.770041.est.ic50	A.770041.ImmClust	ABT.263.est.ic50	ABT.263.ImmClust	ABT.888.est.ic50	ABT.888.ImmClust	AG.014699.est.ic50	AG.014699.ImmClust	AICAR.est.ic50	AICAR.ImmClust	AKT.inhibitor.VIII.est.ic50	AKT.inhibitor.VIII.ImmClust	AMG.706.est.ic50	AMG.706.ImmClust	AP.24534.est.ic50	AP.24534.ImmClust	AS601245.est.ic50	AS601245.ImmClust	ATRA.est.ic50	ATRA.ImmClust	AUY922.est.ic50	AUY922.ImmClust	Axitinib.est.ic50	Axitinib.ImmClust	AZ628.est.ic50	AZ628.ImmClust	AZD.0530.est.ic50	AZD.0530.ImmClust	AZD.2281.est.ic50	AZD.2281.ImmClust	AZD6244.est.ic50	AZD6244.ImmClust	AZD6482.est.ic50	AZD6482.ImmClust	AZD7762.est.ic50	AZD7762.ImmClust	AZD8055.est.ic50	AZD8055.ImmClust	BAY.61.3606.est.ic50	BAY.61.3606.ImmClust	Bexarotene.est.ic50	Bexarotene.ImmClust	BI.2536.est.ic50	BI.2536.ImmClust	BIBW2992.est.ic50	BIBW2992.ImmClust	Bicalutamide.est.ic50
TCGA-05-4249-01A	-0.742025998	HPV16-IMM	3.825815508	HPV16-IMM	2.757719437	HPV16-IMM	5.453488714	HPV16-IMM	4.471224137	HPV16-IMM	7.98315896	HPV16-IMM	3.28884939	HPV16-IMM	4.324760258	HPV16-IMM	2.083175137	HPV16-IMM	2.914876336	HPV16-IMM	5.363481985	HPV16-IMM	-2.80312143	HPV16-IMM	3.224545864	HPV16-IMM	3.224524813	HPV16-IMM	3.625545251	HPV16-IMM	5.005876433	HPV16-IMM	2.664121468	HPV16-IMM	3.472321514	HPV16-IMM	-0.175538306	HPV16-IMM	-0.063984803	HPV16-IMM	2.472867529	HPV16-IMM	4.730476855	HPV16-IMM	-1.589667327	HPV16-IMM	1.993520136	HPV16-IMM	4.396278312
TCGA-05-4384-01A	-0.249108613	HPV16-IMM	3.847559172	HPV16-IMM	3.407146005	HPV16-IMM	5.484910051	HPV16-IMM	4.068673355	HPV16-IMM	8.308597861	HPV16-IMM	3.453533697	HPV16-IMM	4.284821882	HPV16-IMM	1.561056843	HPV16-IMM	2.752097878	HPV16-IMM	5.387147999	HPV16-IMM	-2.829527652	HPV16-IMM	3.385354707	HPV16-IMM	3.286564345	HPV16-IMM	3.730549082	HPV16-IMM	5.204070502	HPV16-IMM	2.909217638	HPV16-IMM	3.448350822	HPV16-IMM	0.474958952	HPV16-IMM	0.325124657	HPV16-IMM	2.165990239	HPV16-IMM	4.443611009	HPV16-IMM	-1.400369685	HPV16-IMM	2.156500483	HPV16-IMM	4.401248177
TCGA-05-4389-01A	-1.036455268	HPV16-IMM	3.670288448	HPV16-IMM	3.162534117	HPV16-IMM	5.448450001	HPV16-IMM	4.744132201	HPV16-IMM	8.294351352	HPV16-IMM	3.405505598	HPV16-IMM	4.550619117	HPV16-IMM	1.801775038	HPV16-IMM	3.698581685	HPV16-IMM	5.408699742	HPV16-IMM	-2.235982036	HPV16-IMM	3.659798604	HPV16-IMM	3.546246685	HPV16-IMM	4.119120346	HPV16-IMM	5.414338942	HPV16-IMM	3.777824901	HPV16-IMM	3.585908871	HPV16-IMM	0.292298578	HPV16-IMM	0.364302149	HPV16-IMM	3.249947027	HPV16-IMM	4.982665335	HPV16-IMM	-1.739703408	HPV16-IMM	2.479779312	HPV16-IMM	4.490203399
TCGA-05-4396-01A	-0.502591365	HPV16-IMM	3.811908756	HPV16-IMM	2.592070607	HPV16-IMM	5.497736143	HPV16-IMM	4.22637436	HPV16-IMM	9.329225601	HPV16-IMM	2.930603418	HPV16-IMM	4.423047276	HPV16-IMM	2.228620757	HPV16-IMM	2.990811626	HPV16-IMM	5.438416304	HPV16-IMM	-2.398829053	HPV16-IMM	3.635110817	HPV16-IMM	3.716775073	HPV16-IMM	4.280873312	HPV16-IMM	5.403310197	HPV16-IMM	3.633086514	HPV16-IMM	3.446061603	HPV16-IMM	0.219818447	HPV16-IMM	0.64117619	HPV16-IMM	1.938598167	HPV16-IMM	4.645606069	HPV16-IMM	-1.130054212	HPV16-IMM	1.989013151	HPV16-IMM	4.342219317
TCGA-05-4403-01A	-0.414704386	HPV16-IMM	2.846330665	HPV16-IMM	3.317966218	HPV16-IMM	5.555750189	HPV16-IMM	4.170090279	HPV16-IMM	8.626167815	HPV16-IMM	3.691131485	HPV16-IMM	4.427797843	HPV16-IMM	2.425471979	HPV16-IMM	3.213993902	HPV16-IMM	5.585597058	HPV16-IMM	-3.181431417	HPV16-IMM	4.096638062	HPV16-IMM	1.61832359	HPV16-IMM	2.899015588	HPV16-IMM	5.147432393	HPV16-IMM	0.873078607	HPV16-IMM	3.475001703	HPV16-IMM	-0.365022609	HPV16-IMM	0.541068834	HPV16-IMM	3.424510797	HPV16-IMM	4.701147941	HPV16-IMM	-1.991904178	HPV16-IMM	1.898756571	HPV16-IMM	4.225315058
TCGA-05-4420-01A	-0.998066225	HPV16-IMM	3.54471284	HPV16-IMM	3.059993338	HPV16-IMM	5.460587225	HPV16-IMM	4.182921448	HPV16-IMM	8.944098978	HPV16-IMM	3.802903426	HPV16-IMM	4.227743713	HPV16-IMM	2.082326211	HPV16-IMM	3.262666336	HPV16-IMM	5.364306004	HPV16-IMM	-2.862909163	HPV16-IMM	3.764805972	HPV16-IMM	3.340185502	HPV16-IMM	4.73633091	HPV16-IMM	4.915657198	HPV16-IMM	3.832577133	HPV16-IMM	3.56592406	HPV16-IMM	0.129415838	HPV16-IMM	0.456144288	HPV16-IMM	2.334559757	HPV16-IMM	4.764354829	HPV16-IMM	-1.662425519	HPV16-IMM	2.721792539	HPV16-IMM	4.53753739
TCGA-05-4422-01A	-0.170110396	HPV16-IMM	4.038964774	HPV16-IMM	3.533845373	HPV16-IMM	5.451685874	HPV16-IMM	4.344024731	HPV16-IMM	8.154934101	HPV16-IMM	2.957572069	HPV16-IMM	4.505849101	HPV16-IMM	1.991539255	HPV16-IMM	3.03155123	HPV16-IMM	5.393968807	HPV16-IMM	-2.890230905	HPV16-IMM	3.318615186	HPV16-IMM	3.347551421	HPV16-IMM	3.949015009	HPV16-IMM	5.06226955	HPV16-IMM	3.11745516	HPV16-IMM	3.572554627	HPV16-IMM	0.348660611	HPV16-IMM	0.327223994	HPV16-IMM	1.765928288	HPV16-IMM	5.124669493	HPV16-IMM	-1.240928702	HPV16-IMM	1.497033608	HPV16-IMM	4.416270025
TCGA-05-4424-01A	-1.05155156	HPV16-IMM	3.661234391	HPV16-IMM	2.550495166	HPV16-IMM	5.497672451	HPV16-IMM	4.462239221	HPV16-IMM	8.591691574	HPV16-IMM	3.560787811	HPV16-IMM	4.345331395	HPV16-IMM	1.821039691	HPV16-IMM	3.65074055	HPV16-IMM	5.333581669	HPV16-IMM	-2.112590306	HPV16-IMM	3.305084258	HPV16-IMM	4.27156169	HPV16-IMM	3.664588005	HPV16-IMM	5.37356393	HPV16-IMM	4.146429941	HPV16-IMM	3.470297505	HPV16-IMM	-0.113821764	HPV16-IMM	0.305521048	HPV16-IMM	3.265442557	HPV16-IMM	4.928877545	HPV16-IMM	-1.600338682	HPV16-IMM	2.588026338	HPV16-IMM	4.457667727
TCGA-05-4427-01A	-0.782688362	HPV16-IMM	4.145754916	HPV16-IMM	2.896948291	HPV16-IMM	5.472065856	HPV16-IMM	4.574008127	HPV16-IMM	8.108275938	HPV16-IMM	3.522038034	HPV16-IMM	4.602622508	HPV16-IMM	1.574824133	HPV16-IMM	2.732790475	HPV16-IMM	5.337047488	HPV16-IMM	-3.199135145	HPV16-IMM	3.614142741	HPV16-IMM	3.975614225	HPV16-IMM	4.461955616	HPV16-IMM	4.924375321	HPV16-IMM	3.119741561	HPV16-IMM	3.483989609	HPV16-IMM	-0.068152705	HPV16-IMM	0.948126895	HPV16-IMM	1.768620788	HPV16-IMM	4.556705533	HPV16-IMM	-1.912703715	HPV16-IMM	2.256147308	HPV16-IMM	4.479064367
TCGA-05-4430-01A	-1.172154735	HPV16-IMM	2.895631779	HPV16-IMM	3.04604558	HPV16-IMM	5.532017175	HPV16-IMM	3.917802033	HPV16-IMM	8.142183577	HPV16-IMM	3.339728166	HPV16-IMM	4.232921722	HPV16-IMM	1.609895669	HPV16-IMM	3.03268657	HPV16-IMM	5.430526426	HPV16-IMM	-3.138312249	HPV16-IMM	3.465749643	HPV16-IMM	2.583922363	HPV16-IMM	3.087992088	HPV16-IMM	4.877582885	HPV16-IMM	3.209182624	HPV16-IMM	3.316132143	HPV16-IMM	-0.689786665	HPV16-IMM	-0.185595101	HPV16-IMM	2.987710887	HPV16-IMM	4.593269548	HPV16-IMM	-1.761845027	HPV16-IMM	2.668282196	HPV16-IMM	4.346051469
TCGA-05-4432-01A	-0.813051884	HPV16-IMM	3.759164084	HPV16-IMM	2.986634201	HPV16-IMM	5.369254188	HPV16-IMM	4.163641748	HPV16-IMM	8.428685229	HPV16-IMM	3.822855288	HPV16-IMM	4.08673267	HPV16-IMM	1.831385144	HPV16-IMM	3.712257302	HPV16-IMM	5.32511167	HPV16-IMM	-2.418288616	HPV16-IMM	3.167760291	HPV16-IMM	4.278418807	HPV16-IMM	4.180048084	HPV16-IMM	5.028984866	HPV16-IMM	4.031703519	HPV16-IMM	3.565023871	HPV16-IMM	0.416204402	HPV16-IMM	0.159426842	HPV16-IMM	2.819873361	HPV16-IMM	5.147251687	HPV16-IMM	-1.540624243	HPV16-IMM	2.687111519	HPV16-IMM	4.583722311
TCGA-05-5420-01A	-0.677125674	HPV16-IMM	3.467057282	HPV16-IMM	3.791261721	HPV16-IMM	5.511644486	HPV16-IMM	3.639447804	HPV16-IMM	7.973235218	HPV16-IMM	3.352591164	HPV16-IMM	4.301120953	HPV16-IMM	2.328289852	HPV16-IMM	3.873055285	HPV16-IMM	5.394980051	HPV16-IMM	-3.42759399	HPV16-IMM	3.272357006	HPV16-IMM	1.989063594	HPV16-IMM	4.006269824	HPV16-IMM	4.63366627	HPV16-IMM	1.677322905	HPV16-IMM	3.464493089	HPV16-IMM	-0.021274436	HPV16-IMM	-0.068222044	HPV16-IMM	2.666982634	HPV16-IMM	5.132831189	HPV16-IMM	-1.590280484	HPV16-IMM	2.604053882	HPV16-IMM	4.550006226
TCGA-05-5423-01A	-0.66762943	HPV16-IMM	3.606785975	HPV16-IMM	3.574984004	HPV16-IMM	5.553903531	HPV16-IMM	4.106711559	HPV16-IMM	8.009808877	HPV16-IMM	2.878716186	HPV16-IMM	4.26244589	HPV16-IMM	2.131049242	HPV16-IMM	3.38213905	HPV16-IMM	5.420611051	HPV16-IMM	-3.063295546	HPV16-IMM	4.061894023	HPV16-IMM	3.173412394	HPV16-IMM	4.115558279	HPV16-IMM	5.153133686	HPV16-IMM	2.552462777	HPV16-IMM	3.329476353	HPV16-IMM	0.859580479	HPV16-IMM	0.192932562	HPV16-IMM	3.201387373	HPV16-IMM	5.083886805	HPV16-IMM	-0.975929488	HPV16-IMM	1.958736189	HPV16-IMM	4.454658085
TCGA-35-3615-01A	-0.527241239	HPV16-IMM	3.349954573	HPV16-IMM	3.661007807	HPV16-IMM	5.535541642	HPV16-IMM	3.889934878	HPV16-IMM	8.840865138	HPV16-IMM	3.132928182	HPV16-IMM	4.325453239	HPV16-IMM	2.054710278	HPV16-IMM	2.601156323	HPV16-IMM	5.427475445	HPV16-IMM	-3.059029018	HPV16-IMM	3.360639752	HPV16-IMM	2.925706251	HPV16-IMM	3.741111859	HPV16-IMM	4.950200724	HPV16-IMM	2.744605313	HPV16-IMM	3.456759109	HPV16-IMM	0.548157929	HPV16-IMM	-0.077306612	HPV16-IMM	2.357989499	HPV16-IMM	4.398196921	HPV16-IMM	-1.507979757	HPV16-IMM	2.01578854	HPV16-IMM	4.318202415
TCGA-35-4122-01A	-1.121828353	HPV16-IMM	2.744086479	HPV16-IMM	3.722537558	HPV16-IMM	5.556784364	HPV16-IMM	3.699192532	HPV16-IMM	7.937670895	HPV16-IMM	3.572597852	HPV16-IMM	4.446694659	HPV16-IMM	2.022079567	HPV16-IMM	3.685656132	HPV16-IMM	5.490193318	HPV16-IMM	-3.667339571	HPV16-IMM	4.01678286	HPV16-IMM	3.288323892	HPV16-IMM	3.8728705	HPV16-IMM	4.814204251	HPV16-IMM	2.602384027	HPV16-IMM	3.326094393	HPV16-IMM	-0.29892957	HPV16-IMM	0.100190656	HPV16-IMM	3.340248922	HPV16-IMM	4.868055574	HPV16-IMM	-1.825963213	HPV16-IMM	2.501063763	HPV16-IMM	4.457691569
TCGA-35-5375-01A	-1.228673401	HPV16-IMM	3.109573335	HPV16-IMM	2.885821099	HPV16-IMM	5.522766312	HPV16-IMM	4.021243879	HPV16-IMM	7.482525657	HPV16-IMM	3.301594723	HPV16-IMM	3.8030839	HPV16-IMM	2.005139252	HPV16-IMM	3.795715002	HPV16-IMM	5.255751842	HPV16-IMM	-2.645574379	HPV16-IMM	3.364215692	HPV16-IMM	4.225237152	HPV16-IMM	3.853032955	HPV16-IMM	5.067855831	HPV16-IMM	4.103907242	HPV16-IMM	3.420062635	HPV16-IMM	0.197458038	HPV16-IMM	0.227460465	HPV16-IMM	4.010469332	HPV16-IMM	5.359631268	HPV16-IMM	-1.761197382	HPV16-IMM	2.342045147	HPV16-IMM	4.589230763
TCGA-38-4626-01A	-0.097559714	HPV16-IMM	3.575968354	HPV16-IMM	3.331736994	HPV16-IMM	5.539811018	HPV16-IMM	4.133712549	HPV16-IMM	8.441486451	HPV16-IMM	3.412660185	HPV16-IMM	4.297177509	HPV16-IMM	1.587353794	HPV16-IMM	2.995199678	HPV16-IMM	5.474830777	HPV16-IMM	-2.918178172	HPV16-IMM	3.432855688	HPV16-IMM	2.604210616	HPV16-IMM	3.217256735	HPV16-IMM	5.048429813	HPV16-IMM	2.54581838	HPV16-IMM	3.260764049	HPV16-IMM	-0.327495759	HPV16-IMM	0.311502062	HPV16-IMM	2.811478287	HPV16-IMM	4.322704564	HPV16-IMM	-1.271760584	HPV16-IMM	2.881244144	HPV16-IMM	4.352276797
TCGA-38-4632-01A	-0.907851133	HPV16-IMM	3.060006324	HPV16-IMM	3.50218605	HPV16-IMM	5.516291537	HPV16-IMM	4.228591072	HPV16-IMM	8.518550506	HPV16-IMM	3.208346206	HPV16-IMM	4.208827673	HPV16-IMM	2.017791692	HPV16-IMM	3.640489872	HPV16-IMM	5.455139605	HPV16-IMM	-3.212968622	HPV16-IMM	3.983028428	HPV16-IMM	2.721347269	HPV16-IMM	4.013427667	HPV16-IMM	5.016724946	HPV16-IMM	2.647821815	HPV16-IMM	3.404039402	HPV16-IMM	-0.166170713	HPV16-IMM	0.164014207	HPV16-IMM	3.378630177	HPV16-IMM	4.975499937	HPV16-IMM	-1.740582167	HPV16-IMM	2.19415016	HPV16-IMM	4.472211825
TCGA-38-7271-01A	-0.780954671	HPV16-IMM	3.64833906	HPV16-IMM	3.272461517	HPV16-IMM	5.506677801	HPV16-IMM	3.910932102	HPV16-IMM	7.967581521	HPV16-IMM	3.351567368	HPV16-IMM	4.402930773	HPV16-IMM	1.491802515	HPV16-IMM	3.204264192	HPV16-IMM	5.392925625	HPV16-IMM	-3.155065682	HPV16-IMM	3.211732045	HPV16-IMM	2.370692625	HPV16-IMM	3.402145867	HPV16-IMM	4.757699961	HPV16-IMM	2.616056197	HPV16-IMM	3.350810506	HPV16-IMM	-0.809218335	HPV16-IMM	0.034182553	HPV16-IMM	2.362730027	HPV16-IMM	4.358866419	HPV16-IMM	-1.574367274	HPV16-IMM	2.937076224	HPV16-IMM	4.386295028
TCGA-38-A44F-01A	-0.551413154	HPV16-IMM	3.551402561	HPV16-IMM	2.953724051	HPV16-IMM	5.408960188	HPV16-IMM	3.771772158	HPV16-IMM	7.902379345	HPV16-IMM	3.693890671	HPV16-IMM	4.161087474	HPV16-IMM	1.567320628	HPV16-IMM	2.801071174	HPV16-IMM	5.440022942	HPV16-IMM	-3.400961658	HPV16-IMM	3.563233584	HPV16-IMM	2.152259796	HPV16-IMM	3.799233224	HPV16-IMM	4.545914689	HPV16-IMM	1.357418396	HPV16-IMM	3.423588918	HPV16-IMM	-0.457587742	HPV16-IMM	0.295322501	HPV16-IMM	2.604954904	HPV16-IMM	4.681451721	HPV16-IMM	-1.983583312	HPV16-IMM	1.891337912	HPV16-IMM	4.400612823
TCGA-44-2655-01A	-0.776840281	HPV16-IMM	3.082630562	HPV16-IMM	3.664776021	HPV16-IMM	5.556274121	HPV16-IMM	3.694119254	HPV16-IMM	8.162939443	HPV16-IMM	3.301851275	HPV16-IMM	4.357299114	HPV16-IMM	1.92301167	HPV16-IMM	2.95053314	HPV16-IMM	5.438599808	HPV16-IMM	-2.953821695	HPV16-IMM	3.685101879	HPV16-IMM	2.858395682	HPV16-IMM	3.52686042	HPV16-IMM	5.064945356	HPV16-IMM	2.876094642	HPV16-IMM	3.384906638	HPV16-IMM	0.596238314	HPV16-IMM	0.143634139	HPV16-IMM	2.578770847	HPV16-IMM	4.544814782	HPV16-IMM	-1.56792692	HPV16-IMM	1.680832755	HPV16-IMM	4.355669741
TCGA-44-2656-01A	-0.608707758	HPV16-IMM	4.074549773	HPV16-IMM	3.399120252	HPV16-IMM	5.50234194	HPV16-IMM	4.120454917	HPV16-IMM	7.417389053	HPV16-IMM	2.561619672	HPV16-IMM	4.513621543	HPV16-IMM	1.812272204	HPV16-IMM	3.091562262	HPV16-IMM	5.371608902	HPV16-IMM	-3.295212712	HPV16-IMM	3.575630093	HPV16-IMM	3.680234014	HPV16-IMM	4.098373307	HPV16-IMM	4.765358099	HPV16-IMM	2.426803814	HPV16-IMM	3.354115151	HPV16-IMM	0.173277813	HPV16-IMM	0.720644604	HPV16-IMM	1.672059539	HPV16-IMM	4.658397318	HPV16-IMM	-1.338633458	HPV16-IMM	2.337819456	HPV16-IMM	4.42528496
TCGA-44-2657-01A	-0.793602379	HPV16-IMM	3.760783333	HPV16-IMM	2.934309672	HPV16-IMM	5.383752975	HPV16-IMM	4.270160223	HPV16-IMM	7.6635811	HPV16-IMM	3.334085756	HPV16-IMM	4.114457533	HPV16-IMM	1.164262872	HPV16-IMM	2.961847268	HPV16-IMM	5.342628321	HPV16-IMM	-2.973499199	HPV16-IMM	3.175022141	HPV16-IMM	2.931473549	HPV16-IMM	4.15211361	HPV16-IMM	4.787546466	HPV16-IMM	2.781093278	HPV16-IMM	3.390633925	HPV16-IMM	-0.781916385	HPV16-IMM	0.326017276	HPV16-IMM	2.672063001	HPV16-IMM	4.633081474	HPV16-IMM	-1.87209517	HPV16-IMM	2.722329106	HPV16-IMM	4.485059807
TCGA-44-2661-01A	-0.357191735	HPV16-IMM	3.818228939	HPV16-IMM	3.284504623	HPV16-IMM	5.501965738	HPV16-IMM	3.935940799	HPV16-IMM	7.903790214	HPV16-IMM	3.356661663	HPV16-IMM	4.31545513	HPV16-IMM	1.625854886	HPV16-IMM	3.201930081	HPV16-IMM	5.406905354	HPV16-IMM	-3.124698663	HPV16-IMM	3.362192415	HPV16-IMM	2.719664107	HPV16-IMM	4.125614399	HPV16-IMM	4.535355031	HPV16-IMM	2.160976563	HPV16-IMM	3.304468616	HPV16-IMM	-0.192373725	HPV16-IMM	0.061723856	HPV16-IMM	2.743377338	HPV16-IMM	4.845112294	HPV16-IMM	-1.342490318	HPV16-IMM	2.485259203	HPV16-IMM	4.463859733
TCGA-44-3398-01A	-0.319273974	HPV16-IMM	3.26159444	HPV16-IMM	3.277040866	HPV16-IMM	5.573961362	HPV16-IMM	3.537885454	HPV16-IMM	8.024767139	HPV16-IMM	3.421988514	HPV16-IMM	4.166699339	HPV16-IMM	1.749912711	HPV16-IMM	3.11544689	HPV16-IMM	5.447980565	HPV16-IMM	-3.503738443	HPV16-IMM	3.405459317	HPV16-IMM	2.654118164	HPV16-IMM	3.705852882	HPV16-IMM	4.456122431	HPV16-IMM	2.135803038	HPV16-IMM	3.189571064	HPV16-IMM	-0.290104394	HPV16-IMM	-0.011358243	HPV16-IMM	2.611699887	HPV16-IMM	4.653502152	HPV16-IMM	-1.270506677	HPV16-IMM	2.401770149	HPV16-IMM	4.364194002
TCGA-44-3398-11B	0.120361441	HPV16-IMM	3.346334742	HPV16-IMM	2.841728071	HPV16-IMM	5.496242868	HPV16-IMM	3.538686948	HPV16-IMM	8.407624173	HPV16-IMM	3.52086495	HPV16-IMM	4.054293228	HPV16-IMM	0.859614115	HPV16-IMM	2.628468421	HPV16-IMM	5.419275636	HPV16-IMM	-3.118506208	HPV16-IMM	3.258222072	HPV16-IMM	2.848763557	HPV16-IMM	2.932957056	HPV16-IMM	4.773048369	HPV16-IMM	2.747880041	HPV16-IMM	3.235470717	HPV16-IMM	-0.308013601	HPV16-IMM	0.110255483	HPV16-IMM	2.735248456	HPV16-IMM	4.19384376	HPV16-IMM	-1.272941088	HPV16-IMM	2.843294725	HPV16-IMM	4.353705169
TCGA-44-3918-01A	-0.961971395	HPV16-IMM	4.330999559	HPV16-IMM	3.029403682	HPV16-IMM	5.512140832	HPV16-IMM	3.871737995	HPV16-IMM	7.484621207	HPV16-IMM	3.069362073	HPV16-IMM	4.54542892	HPV16-IMM	1.798315754	HPV16-IMM	3.0319059	HPV16-IMM	5.308808841	HPV16-IMM	-3.193908108	HPV16-IMM	3.53111284	HPV16-IMM	3.31119204	HPV16-IMM	4.6675342	HPV16-IMM	4.336849296	HPV16-IMM	3.016959657	HPV16-IMM	3.337964714	HPV16-IMM	-0.123324196	HPV16-IMM	0.383381827	HPV16-IMM	1.594160393	HPV16-IMM	5.002566554	HPV16-IMM	-1.521512107	HPV16-IMM	2.346122935	HPV16-IMM	4.493093514
TCGA-44-3919-01A	-0.885984181	HPV16-IMM	3.72289568	HPV16-IMM	2.71138985	HPV16-IMM	5.42936556	HPV16-IMM	4.616083191	HPV16-IMM	8.378235711	HPV16-IMM	3.38707989	HPV16-IMM	4.350859733	HPV16-IMM	1.611004017	HPV16-IMM	3.095578563	HPV16-IMM	5.361702714	HPV16-IMM	-2.896276324	HPV16-IMM	3.535545995	HPV16-IMM	3.838359782	HPV16-IMM	4.357005866	HPV16-IMM	4.808574674	HPV16-IMM	2.91198194	HPV16-IMM	3.409792563	HPV16-IMM	-0.089614815	HPV16-IMM	0.400266772	HPV16-IMM	2.724112694	HPV16-IMM	4.791016266	HPV16-IMM	-1.689935848	HPV16-IMM	2.020311486	HPV16-IMM	4.477058086
TCGA-44-5643-01A	-1.437530279	HPV16-IMM	4.107305336	HPV16-IMM	2.85504964	HPV16-IMM	5.496689143	HPV16-IMM	4.25686334	HPV16-IMM	7.344304198	HPV16-IMM	3.724037782	HPV16-IMM	4.499655608	HPV16-IMM	1.777865079	HPV16-IMM	3.787655134	HPV16-IMM	5.24945709	HPV16-IMM	-3.461929766	HPV16-IMM	3.447430593	HPV16-IMM	3.195476002	HPV16-IMM	3.925371964	HPV16-IMM	4.989425803	HPV16-IMM	3.633828177	HPV16-IMM	3.747460917	HPV16-IMM	-1.100733627	HPV16-IMM	0.390142068	HPV16-IMM	2.109225638	HPV16-IMM	4.835445362	HPV16-IMM	-2.703217675	HPV16-IMM	1.471655741	HPV16-IMM	4.567413569
TCGA-44-5644-01A	-0.085098768	HPV16-IMM	4.934334506	HPV16-IMM	2.530313981	HPV16-IMM	5.301657309	HPV16-IMM	4.70718927	HPV16-IMM	9.163740664	HPV16-IMM	4.275271668	HPV16-IMM	3.944204241	HPV16-IMM	2.095001971	HPV16-IMM	3.330649319	HPV16-IMM	5.333059531	HPV16-IMM	-2.137428818	HPV16-IMM	3.50936221	HPV16-IMM	4.492805905	HPV16-IMM	4.924057868	HPV16-IMM	5.298564007	HPV16-IMM	4.058808183	HPV16-IMM	3.887750025	HPV16-IMM	0.638822202	HPV16-IMM	1.43820641	HPV16-IMM	2.608771708	HPV16-IMM	5.483426633	HPV16-IMM	-1.324690624	HPV16-IMM	3.295437765	HPV16-IMM	4.664542149
TCGA-44-5645-01A	-0.234675188	HPV16-IMM	4.245278407	HPV16-IMM	2.703185124	HPV16-IMM	5.449168109	HPV16-IMM	3.805185635	HPV16-IMM	7.66123968	HPV16-IMM	2.982917172	HPV16-IMM	4.282035166	HPV16-IMM	1.529948863	HPV16-IMM	2.790073748	HPV16-IMM	5.323974999	HPV16-IMM	-3.264942355	HPV16-IMM	3.229449519	HPV16-IMM	3.911531407	HPV16-IMM	4.302919688	HPV16-IMM	4.565144768	HPV16-IMM	2.715501722	HPV16-IMM	3.370289477	HPV16-IMM	0.286289473	HPV16-IMM	0.306123681	HPV16-IMM	1.967625922	HPV16-IMM	4.668029281	HPV16-IMM	-1.169490206	HPV16-IMM	2.091856485	HPV16-IMM	4.445350731
TCGA-44-6146-01A	-0.195198199	HPV16-IMM	3.350252827	HPV16-IMM	2.846258696	HPV16-IMM	5.544874494	HPV16-IMM	4.458559263	HPV16-IMM	9.337607446	HPV16-IMM	3.137394694	HPV16-IMM	4.577997696	HPV16-IMM	2.618022149	HPV16-IMM	3.243388544	HPV16-IMM	5.524795746	HPV16-IMM	-2.464133731	HPV16-IMM	3.94730819	HPV16-IMM	3.007414575	HPV16-IMM	3.416405072	HPV16-IMM	5.699434129	HPV16-IMM	2.277896138	HPV16-IMM	3.504210104	HPV16-IMM	0.445910657	HPV16-IMM	0.971850682	HPV16-IMM	3.167511713	HPV16-IMM	4.610479971	HPV16-IMM	-1.77389701	HPV16-IMM	1.45586805	HPV16-IMM	4.252799946
TCGA-44-6147-01A	-0.593713901	HPV16-IMM	4.134505313	HPV16-IMM	2.668050059	HPV16-IMM	5.437461742	HPV16-IMM	4.265351625	HPV16-IMM	8.150168764	HPV16-IMM	2.756262181	HPV16-IMM	4.163295629	HPV16-IMM	1.499340831	HPV16-IMM	2.821050919	HPV16-IMM	5.29914983	HPV16-IMM	-2.795894988	HPV16-IMM	3.521400962	HPV16-IMM	3.451660805	HPV16-IMM	4.070891585	HPV16-IMM	4.850280201	HPV16-IMM	3.241410088	HPV16-IMM	3.398922558	HPV16-IMM	0.433627163	HPV16-IMM	0.319037887	HPV16-IMM	2.540032835	HPV16-IMM	4.800902393	HPV16-IMM	-1.522518024	HPV16-IMM	2.102559682	HPV16-IMM	4.440806823
TCGA-44-6148-01A	-0.097124807	HPV16-IMM	3.87049033	HPV16-IMM	2.627280842	HPV16-IMM	5.439998555	HPV16-IMM	3.431304915	HPV16-IMM	8.628684555	HPV16-IMM	3.105861415	HPV16-IMM	4.024073868	HPV16-IMM	0.910043903	HPV16-IMM	2.623029126	HPV16-IMM	5.314050577	HPV16-IMM	-3.171205236	HPV16-IMM	2.822613572	HPV16-IMM	3.429352587	HPV16-IMM	3.847995177	HPV16-IMM	4.402607008	HPV16-IMM	3.081780418	HPV16-IMM	3.368438284	HPV16-IMM	-0.085818445	HPV16-IMM	-0.047696513	HPV16-IMM	2.289398155	HPV16-IMM	4.431138337	HPV16-IMM	-1.30392544	HPV16-IMM	2.057957294	HPV16-IMM	4.41523752
TCGA-44-6774-01A	-0.321891727	HPV16-IMM	2.350139995	HPV16-IMM	2.713132687	HPV16-IMM	5.526060528	HPV16-IMM	3.419223046	HPV16-IMM	8.50622144	HPV16-IMM	3.859799589	HPV16-IMM	3.90818437	HPV16-IMM	1.024180224	HPV16-IMM	3.154269351	HPV16-IMM	5.415719076	HPV16-IMM	-3.026242253	HPV16-IMM	3.045710526	HPV16-IMM	2.582054875	HPV16-IMM	2.15450958	HPV16-IMM	4.524500207	HPV16-IMM	3.572985012	HPV16-IMM	3.192797163	HPV16-IMM	-0.821292491	HPV16-IMM	0.240164896	HPV16-IMM	2.691330318	HPV16-IMM	4.28776806	HPV16-IMM	-1.429190042	HPV16-IMM	3.142181059	HPV16-IMM	4.32942466
TCGA-44-6776-01A	-0.378490046	HPV16-IMM	3.077277935	HPV16-IMM	3.326514553	HPV16-IMM	5.511346339	HPV16-IMM	4.523754528	HPV16-IMM	9.261329817	HPV16-IMM	2.95762849	HPV16-IMM	4.265445783	HPV16-IMM	2.302000782	HPV16-IMM	2.912564925	HPV16-IMM	5.422756387	HPV16-IMM	-2.505300323	HPV16-IMM	3.581862681	HPV16-IMM	3.922718363	HPV16-IMM	2.872238294	HPV16-IMM	5.449148092	HPV16-IMM	3.390524694	HPV16-IMM	3.445105597	HPV16-IMM	1.327567097	HPV16-IMM	0.220948276	HPV16-IMM	3.20574601	HPV16-IMM	4.249999332	HPV16-IMM	-1.396124267	HPV16-IMM	1.634788521	HPV16-IMM	4.251829589
TCGA-44-6778-01A	-0.182409995	HPV16-IMM	4.990922688	HPV16-IMM	1.662578921	HPV16-IMM	5.342025647	HPV16-IMM	3.937066283	HPV16-IMM	7.631950877	HPV16-IMM	4.512023048	HPV16-IMM	4.227805951	HPV16-IMM	1.920866033	HPV16-IMM	3.955869079	HPV16-IMM	5.190097888	HPV16-IMM	-2.326802208	HPV16-IMM	3.068743523	HPV16-IMM	3.685291608	HPV16-IMM	4.792173499	HPV16-IMM	4.640505336	HPV16-IMM	3.625251111	HPV16-IMM	3.64557432	HPV16-IMM	-0.06464683	HPV16-IMM	0.161364565	HPV16-IMM	2.330762765	HPV16-IMM	5.321804141	HPV16-IMM	-1.241741301	HPV16-IMM	3.455847251	HPV16-IMM	4.657970051
TCGA-44-7659-01A	-0.141978237	HPV16-IMM	4.360230279	HPV16-IMM	3.332792134	HPV16-IMM	5.422125701	HPV16-IMM	4.29592078	HPV16-IMM	8.379963115	HPV16-IMM	3.337939269	HPV16-IMM	4.282145353	HPV16-IMM	1.713520083	HPV16-IMM	2.447595676	HPV16-IMM	5.36486906	HPV16-IMM	-2.984507873	HPV16-IMM	3.417387871	HPV16-IMM	3.51233484	HPV16-IMM	4.126718245	HPV16-IMM	5.037203169	HPV16-IMM	2.488594884	HPV16-IMM	3.508710922	HPV16-IMM	0.242368835	HPV16-IMM	0.390820176	HPV16-IMM	1.870856212	HPV16-IMM	4.697301243	HPV16-IMM	-1.34007389	HPV16-IMM	1.853295459	HPV16-IMM	4.391399194
TCGA-44-7669-01A	-0.253456212	HPV16-IMM	4.831257851	HPV16-IMM	1.36043497	HPV16-IMM	5.300536531	HPV16-IMM	3.809693419	HPV16-IMM	8.217920931	HPV16-IMM	4.766872752	HPV16-IMM	4.268159215	HPV16-IMM	2.21723937	HPV16-IMM	3.936127389	HPV16-IMM	5.143117719	HPV16-IMM	-1.924073317	HPV16-IMM	3.158066415	HPV16-IMM	4.523085948	HPV16-IMM	4.951382104	HPV16-IMM	4.885190995	HPV16-IMM	5.054680308	HPV16-IMM	3.864340288	HPV16-IMM	0.455825446	HPV16-IMM	0.369204799	HPV16-IMM	2.249099834	HPV16-IMM	5.28578417	HPV16-IMM	-1.360047734	HPV16-IMM	3.267162923	HPV16-IMM	4.744513693
TCGA-44-7671-01A	-0.532709596	HPV16-IMM	2.667007706	HPV16-IMM	3.683279383	HPV16-IMM	5.56052093	HPV16-IMM	4.075583861	HPV16-IMM	8.913806453	HPV16-IMM	3.100964409	HPV16-IMM	4.256487795	HPV16-IMM	1.878989903	HPV16-IMM	2.962865095	HPV16-IMM	5.449565746	HPV16-IMM	-2.506205634	HPV16-IMM	3.401534389	HPV16-IMM	3.052409533	HPV16-IMM	2.749665357	HPV16-IMM	5.242245964	HPV16-IMM	3.494830163	HPV16-IMM	3.379360925	HPV16-IMM	0.19782293	HPV16-IMM	-0.044918911	HPV16-IMM	2.916716511	HPV16-IMM	4.157953618	HPV16-IMM	-1.596346279	HPV16-IMM	1.86500636	HPV16-IMM	4.275738788
TCGA-44-8119-01A	-0.582797802	HPV16-IMM	3.30031319	HPV16-IMM	2.316187841	HPV16-IMM	5.396771226	HPV16-IMM	3.963469702	HPV16-IMM	8.623233243	HPV16-IMM	4.054218258	HPV16-IMM	3.916174985	HPV16-IMM	2.009219803	HPV16-IMM	3.663339535	HPV16-IMM	5.307473853	HPV16-IMM	-2.727185349	HPV16-IMM	3.062222243	HPV16-IMM	3.996841965	HPV16-IMM	3.655221882	HPV16-IMM	4.782883511	HPV16-IMM	3.881681215	HPV16-IMM	3.498767633	HPV16-IMM	0.039328539	HPV16-IMM	0.447058038	HPV16-IMM	2.208025948	HPV16-IMM	4.970612801	HPV16-IMM	-1.466307173	HPV16-IMM	3.120285538	HPV16-IMM	4.495036377
TCGA-44-A479-01A	-0.449464986	HPV16-IMM	4.226766002	HPV16-IMM	2.485220458	HPV16-IMM	5.366996356	HPV16-IMM	3.933954136	HPV16-IMM	7.825075626	HPV16-IMM	3.737659599	HPV16-IMM	4.187567169	HPV16-IMM	1.372120053	HPV16-IMM	3.541922232	HPV16-IMM	5.273330727	HPV16-IMM	-2.8206148	HPV16-IMM	2.85515593	HPV16-IMM	3.752526263	HPV16-IMM	4.080416362	HPV16-IMM	4.726168018	HPV16-IMM	3.639251757	HPV16-IMM	3.501450683	HPV16-IMM	0.021772944	HPV16-IMM	0.263870713	HPV16-IMM	2.02395651	HPV16-IMM	4.896236119	HPV16-IMM	-1.414167255	HPV16-IMM	2.934104991	HPV16-IMM	4.587836659
TCGA-44-A47A-01A	-0.675365446	HPV16-IMM	4.161744845	HPV16-IMM	3.335803924	HPV16-IMM	5.374059158	HPV16-IMM	4.11918296	HPV16-IMM	8.266868829	HPV16-IMM	3.857622671	HPV16-IMM	4.425773436	HPV16-IMM	2.112633356	HPV16-IMM	3.573238943	HPV16-IMM	5.389226206	HPV16-IMM	-2.707902556	HPV16-IMM	3.401896742	HPV16-IMM	2.551853221	HPV16-IMM	4.35454556	HPV16-IMM	4.955401411	HPV16-IMM	2.261835804	HPV16-IMM	3.595280227	HPV16-IMM	0.261745068	HPV16-IMM	0.649598278	HPV16-IMM	2.5644156	HPV16-IMM	4.988072434	HPV16-IMM	-1.588287533	HPV16-IMM	2.309045954	HPV16-IMM	4.482202679
TCGA-44-A47B-01A	-0.880030148	HPV16-IMM	4.106344157	HPV16-IMM	2.841324977	HPV16-IMM	5.436026053	HPV16-IMM	4.398431198	HPV16-IMM	8.903068597	HPV16-IMM	3.447629235	HPV16-IMM	4.253101263	HPV16-IMM	1.768215968	HPV16-IMM	3.145007972	HPV16-IMM	5.368642147	HPV16-IMM	-2.876282222	HPV16-IMM	3.353343747	HPV16-IMM	4.194299891	HPV16-IMM	4.127853686	HPV16-IMM	5.397145279	HPV16-IMM	2.878496594	HPV16-IMM	3.515514882	HPV16-IMM	0.686294332	HPV16-IMM	0.265778749	HPV16-IMM	2.410836003	HPV16-IMM	4.881969356	HPV16-IMM	-1.477585291	HPV16-IMM	2.442311072	HPV16-IMM	4.40184002
TCGA-49-4486-01A	-0.440809077	HPV16-IMM	3.083056712	HPV16-IMM	3.785585319	HPV16-IMM	5.529189281	HPV16-IMM	3.944087395	HPV16-IMM	9.056011108	HPV16-IMM	3.121144183	HPV16-IMM	4.226761347	HPV16-IMM	2.271954791	HPV16-IMM	3.12974709	HPV16-IMM	5.430480313	HPV16-IMM	-2.737389014	HPV16-IMM	3.860753418	HPV16-IMM	3.970470657	HPV16-IMM	3.557167052	HPV16-IMM	5.478219551	HPV16-IMM	3.210403842	HPV16-IMM	3.498695038	HPV16-IMM	1.084158214	HPV16-IMM	0.247156076	HPV16-IMM	3.104044266	HPV16-IMM	4.790483669	HPV16-IMM	-1.216363155	HPV16-IMM	1.291025314	HPV16-IMM	4.374444292
TCGA-49-4490-01A	-0.652391548	HPV16-IMM	3.152844648	HPV16-IMM	3.574705354	HPV16-IMM	5.45773188	HPV16-IMM	4.259650319	HPV16-IMM	8.176471454	HPV16-IMM	3.470672245	HPV16-IMM	4.093194495	HPV16-IMM	1.89572982	HPV16-IMM	2.803556884	HPV16-IMM	5.446736743	HPV16-IMM	-2.887611389	HPV16-IMM	3.639586027	HPV16-IMM	3.002303057	HPV16-IMM	3.542582211	HPV16-IMM	4.994587359	HPV16-IMM	2.671906402	HPV16-IMM	3.431490007	HPV16-IMM	-0.349653367	HPV16-IMM	0.632042689	HPV16-IMM	3.871097965	HPV16-IMM	4.588366695	HPV16-IMM	-1.73930871	HPV16-IMM	1.90614186	HPV16-IMM	4.422153144
TCGA-49-4494-01A	-0.936384881	HPV16-IMM	3.233639773	HPV16-IMM	3.528770854	HPV16-IMM	5.552185058	HPV16-IMM	4.601967419	HPV16-IMM	9.021910116	HPV16-IMM	3.299747456	HPV16-IMM	4.395574455	HPV16-IMM	2.601781553	HPV16-IMM	3.509483039	HPV16-IMM	5.502329344	HPV16-IMM	-2.932739981	HPV16-IMM	4.331353231	HPV16-IMM	3.097065697	HPV16-IMM	4.640209272	HPV16-IMM	5.135620014	HPV16-IMM	2.44352922	HPV16-IMM	3.406934672	HPV16-IMM	0.517359699	HPV16-IMM	0.528279646	HPV16-IMM	3.243647936	HPV16-IMM	4.685517433	HPV16-IMM	-1.389819819	HPV16-IMM	1.743950409	HPV16-IMM	4.424611982
TCGA-49-4501-01A	-0.598372219	HPV16-IMM	3.048220603	HPV16-IMM	3.690518409	HPV16-IMM	5.500943499	HPV16-IMM	4.219063779	HPV16-IMM	8.55943899	HPV16-IMM	3.491894466	HPV16-IMM	4.198460312	HPV16-IMM	1.806436954	HPV16-IMM	3.120048822	HPV16-IMM	5.45334001	HPV16-IMM	-3.072790168	HPV16-IMM	3.659073069	HPV16-IMM	3.361899863	HPV16-IMM	3.741584197	HPV16-IMM	4.867044438	HPV16-IMM	2.815716244	HPV16-IMM	3.335762555	HPV16-IMM	0.554868505	HPV16-IMM	0.317428313	HPV16-IMM	3.517985099	HPV16-IMM	4.742264711	HPV16-IMM	-1.516202752	HPV16-IMM	2.25097243	HPV16-IMM	4.368130419
TCGA-49-4510-01A	-0.535726173	HPV16-IMM	3.180937846	HPV16-IMM	3.466455956	HPV16-IMM	5.490144882	HPV16-IMM	4.231969345	HPV16-IMM	9.374315072	HPV16-IMM	3.464813924	HPV16-IMM	4.063665966	HPV16-IMM	1.627488027	HPV16-IMM	2.732745183	HPV16-IMM	5.442866727	HPV16-IMM	-2.89204156	HPV16-IMM	3.564059994	HPV16-IMM	3.011896843	HPV16-IMM	3.339299389	HPV16-IMM	5.263675711	HPV16-IMM	3.0760179	HPV16-IMM	3.439392709	HPV16-IMM	-0.080150435	HPV16-IMM	0.165527496	HPV16-IMM	3.203747894	HPV16-IMM	4.639140979	HPV16-IMM	-1.207070165	HPV16-IMM	2.579097959	HPV16-IMM	4.295313815
TCGA-49-4512-01A	-0.484800525	HPV16-IMM	3.137667463	HPV16-IMM	3.091681349	HPV16-IMM	5.471744617	HPV16-IMM	4.172311678	HPV16-IMM	8.739531965	HPV16-IMM	3.573998568	HPV16-IMM	3.955645772	HPV16-IMM	1.608883891	HPV16-IMM	2.986752332	HPV16-IMM	5.435008726	HPV16-IMM	-3.070437487	HPV16-IMM	3.673380786	HPV16-IMM	2.647165282	HPV16-IMM	3.526421113	HPV16-IMM	4.963178727	HPV16-IMM	2.534163165	HPV16-IMM	3.355752135	HPV16-IMM	0.379182015	HPV16-IMM	0.646371384	HPV16-IMM	3.03081137	HPV16-IMM	4.765729753	HPV16-IMM	-1.293470945	HPV16-IMM	2.429288456	HPV16-IMM	4.34994936
TCGA-49-6743-01A	-1.272180356	HPV16-IMM	3.425011832	HPV16-IMM	2.644728781	HPV16-IMM	5.510777068	HPV16-IMM	4.452863718	HPV16-IMM	7.77160466	HPV16-IMM	2.973190668	HPV16-IMM	4.267304297	HPV16-IMM	1.663887821	HPV16-IMM	3.688649331	HPV16-IMM	5.350994356	HPV16-IMM	-2.364326361	HPV16-IMM	3.21288956	HPV16-IMM	4.620692905	HPV16-IMM	3.175567065	HPV16-IMM	5.316188488	HPV16-IMM	4.904637133	HPV16-IMM	3.420490275	HPV16-IMM	-0.240991362	HPV16-IMM	0.427696144	HPV16-IMM	3.055546099	HPV16-IMM	4.581287458	HPV16-IMM	-2.07684006	HPV16-IMM	2.490049882	HPV16-IMM	4.486990424
TCGA-49-6744-01A	-0.489351793	HPV16-IMM	3.357810833	HPV16-IMM	3.331104571	HPV16-IMM	5.507849728	HPV16-IMM	4.143247729	HPV16-IMM	7.974197349	HPV16-IMM	3.272455176	HPV16-IMM	4.347945166	HPV16-IMM	1.480199226	HPV16-IMM	2.904702382	HPV16-IMM	5.42095436	HPV16-IMM	-2.897222498	HPV16-IMM	3.416902868	HPV16-IMM	3.18442038	HPV16-IMM	3.44972403	HPV16-IMM	4.660302581	HPV16-IMM	2.849855534	HPV16-IMM	3.316774815	HPV16-IMM	-0.730982616	HPV16-IMM	0.206646491	HPV16-IMM	2.40594715	HPV16-IMM	4.466342051	HPV16-IMM	-1.577090912	HPV16-IMM	2.485121218	HPV16-IMM	4.355737349
TCGA-49-AAR0-01A	-0.181226951	HPV16-IMM	4.160102724	HPV16-IMM	2.652017582	HPV16-IMM	5.340776181	HPV16-IMM	4.390995931	HPV16-IMM	8.357670827	HPV16-IMM	4.27908095	HPV16-IMM	3.967775442	HPV16-IMM	1.897979201	HPV16-IMM	3.325254235	HPV16-IMM	5.323633065	HPV16-IMM	-2.032374235	HPV16-IMM	3.660886518	HPV16-IMM	3.108015431	HPV16-IMM	4.451805805	HPV16-IMM	5.303518559	HPV16-IMM	3.611080987	HPV16-IMM	3.655067013	HPV16-IMM	0.250233452	HPV16-IMM	0.428533195	HPV16-IMM	3.471381573	HPV16-IMM	5.210208752	HPV16-IMM	-1.467326444	HPV16-IMM	2.926896237	HPV16-IMM	4.587445648
TCGA-49-AAR2-01A	-0.327848842	HPV16-IMM	3.556080579	HPV16-IMM	3.113803303	HPV16-IMM	5.256800828	HPV16-IMM	3.929863478	HPV16-IMM	8.00430257	HPV16-IMM	3.857710562	HPV16-IMM	4.040320234	HPV16-IMM	1.896605987	HPV16-IMM	3.40876531	HPV16-IMM	5.338919819	HPV16-IMM	-1.99598973	HPV16-IMM	3.523726708	HPV16-IMM	2.833318389	HPV16-IMM	3.799920309	HPV16-IMM	5.038042852	HPV16-IMM	3.132742212	HPV16-IMM	3.692635837	HPV16-IMM	-0.062279951	HPV16-IMM	0.754333985	HPV16-IMM	2.833327708	HPV16-IMM	5.03675106	HPV16-IMM	-1.561848205	HPV16-IMM	2.280072778	HPV16-IMM	4.589179415
TCGA-49-AAR4-01A	-0.763574797	HPV16-IMM	4.097801383	HPV16-IMM	2.954116151	HPV16-IMM	5.349924778	HPV16-IMM	4.230690072	HPV16-IMM	7.805029679	HPV16-IMM	3.755131446	HPV16-IMM	4.229525596	HPV16-IMM	1.459972493	HPV16-IMM	3.261045261	HPV16-IMM	5.363289433	HPV16-IMM	-2.971432382	HPV16-IMM	3.636917057	HPV16-IMM	3.062913727	HPV16-IMM	4.495047516	HPV16-IMM	4.62425984	HPV16-IMM	1.915650879	HPV16-IMM	3.508591383	HPV16-IMM	-0.025375914	HPV16-IMM	0.732201235	HPV16-IMM	2.649070721	HPV16-IMM	4.846182259	HPV16-IMM	-2.068040569	HPV16-IMM	1.896519131	HPV16-IMM	4.58974865
TCGA-49-AARN-01A	-0.706440348	HPV16-IMM	3.747794184	HPV16-IMM	2.939931404	HPV16-IMM	5.39246844	HPV16-IMM	4.336575186	HPV16-IMM	8.361625297	HPV16-IMM	3.770345913	HPV16-IMM	4.183387878	HPV16-IMM	1.709869342	HPV16-IMM	2.899527511	HPV16-IMM	5.416170498	HPV16-IMM	-2.884265296	HPV16-IMM	3.757266372	HPV16-IMM	1.99244849	HPV16-IMM	4.225084261	HPV16-IMM	4.806256297	HPV16-IMM	1.79585794	HPV16-IMM	3.560056129	HPV16-IMM	-0.027596774	HPV16-IMM	0.649741729	HPV16-IMM	2.558582865	HPV16-IMM	5.004527857	HPV16-IMM	-1.865475014	HPV16-IMM	2.028901105	HPV16-IMM	4.458430847
TCGA-49-AARO-01A	-0.923438086	HPV16-IMM	3.37655923	HPV16-IMM	2.631357927	HPV16-IMM	5.379313561	HPV16-IMM	3.971812187	HPV16-IMM	7.604425194	HPV16-IMM	3.663595335	HPV16-IMM	4.08569088	HPV16-IMM	0.941495588	HPV16-IMM	2.836378962	HPV16-IMM	5.411823617	HPV16-IMM	-3.422776141	HPV16-IMM	3.586041553	HPV16-IMM	2.591340888	HPV16-IMM	3.864772382	HPV16-IMM	4.761708169	HPV16-IMM	1.921927047	HPV16-IMM	3.383401428	HPV16-IMM	-0.58112475	HPV16-IMM	0.38676971	HPV16-IMM	2.272237888	HPV16-IMM	4.497252197	HPV16-IMM	-1.866780517	HPV16-IMM	1.957986332	HPV16-IMM	4.455793235
TCGA-49-AARQ-01A	-0.465865418	HPV16-IMM	4.763361576	HPV16-IMM	2.365138864	HPV16-IMM	5.247355133	HPV16-IMM	4.733985119	HPV16-IMM	8.254775115	HPV16-IMM	3.70521979	HPV16-IMM	4.198902374	HPV16-IMM	2.525003082	HPV16-IMM	3.483551225	HPV16-IMM	5.259715427	HPV16-IMM	-2.449184667	HPV16-IMM	3.451467902	HPV16-IMM	4.097469747	HPV16-IMM	5.577032295	HPV16-IMM	4.930187813	HPV16-IMM	3.446512192	HPV16-IMM	3.649142165	HPV16-IMM	0.163176829	HPV16-IMM	1.542544654	HPV16-IMM	3.549007788	HPV16-IMM	5.401601563	HPV16-IMM	-1.474821072	HPV16-IMM	2.547110979	HPV16-IMM	4.69906543
TCGA-49-AARR-01A	-0.24847944	HPV16-IMM	4.080293925	HPV16-IMM	2.800568772	HPV16-IMM	5.411796555	HPV16-IMM	3.594682592	HPV16-IMM	8.121073719	HPV16-IMM	3.429982056	HPV16-IMM	4.058612959	HPV16-IMM	1.439975117	HPV16-IMM	2.849303311	HPV16-IMM	5.352526526	HPV16-IMM	-3.069745786	HPV16-IMM	3.247349214	HPV16-IMM	3.003641792	HPV16-IMM	3.757379995	HPV16-IMM	4.545923459	HPV16-IMM	2.787997031	HPV16-IMM	3.369182223	HPV16-IMM	-0.210908337	HPV16-IMM	0.053646763	HPV16-IMM	2.930885116	HPV16-IMM	4.499446841	HPV16-IMM	-1.641934066	HPV16-IMM	2.191648126	HPV16-IMM	4.417846533
TCGA-50-5045-01A	-0.881329258	HPV16-IMM	3.090268018	HPV16-IMM	3.22634752	HPV16-IMM	5.496406717	HPV16-IMM	3.811926925	HPV16-IMM	7.732184049	HPV16-IMM	3.629200598	HPV16-IMM	4.054840464	HPV16-IMM	1.621193728	HPV16-IMM	3.171809454	HPV16-IMM	5.416001497	HPV16-IMM	-3.567422931	HPV16-IMM	3.555294417	HPV16-IMM	2.132103023	HPV16-IMM	3.685145806	HPV16-IMM	4.438366458	HPV16-IMM	1.977018479	HPV16-IMM	3.319460959	HPV16-IMM	-0.616184225	HPV16-IMM	-0.14486877	HPV16-IMM	2.739846977	HPV16-IMM	4.620298135	HPV16-IMM	-1.805370393	HPV16-IMM	2.625834875	HPV16-IMM	4.457845314
TCGA-50-5049-01A	-0.893264262	HPV16-IMM	3.201534659	HPV16-IMM	3.20134194	HPV16-IMM	5.493093331	HPV16-IMM	3.906993334	HPV16-IMM	7.801873579	HPV16-IMM	3.49678595	HPV16-IMM	4.237215008	HPV16-IMM	1.563012516	HPV16-IMM	3.335421628	HPV16-IMM	5.355410559	HPV16-IMM	-3.240091348	HPV16-IMM	3.277145172	HPV16-IMM	2.486158825	HPV16-IMM	3.877498293	HPV16-IMM	4.472271022	HPV16-IMM	3.051409429	HPV16-IMM	3.307503926	HPV16-IMM	-0.657246101	HPV16-IMM	0.028530454	HPV16-IMM	2.680988908	HPV16-IMM	4.683547162	HPV16-IMM	-1.77724829	HPV16-IMM	2.659554694	HPV16-IMM	4.512594691
TCGA-50-5051-01A	-0.852925087	HPV16-IMM	3.475825845	HPV16-IMM	3.36721812	HPV16-IMM	5.44246034	HPV16-IMM	3.89626571	HPV16-IMM	8.74037329	HPV16-IMM	3.487862897	HPV16-IMM	4.224433252	HPV16-IMM	2.058881684	HPV16-IMM	3.030899274	HPV16-IMM	5.390218378	HPV16-IMM	-2.883870847	HPV16-IMM	3.558087947	HPV16-IMM	2.590989033	HPV16-IMM	3.271527554	HPV16-IMM	5.356353777	HPV16-IMM	3.275974648	HPV16-IMM	3.593958305	HPV16-IMM	0.48963784	HPV16-IMM	0.344429481	HPV16-IMM	2.278540945	HPV16-IMM	5.003000532	HPV16-IMM	-1.398427254	HPV16-IMM	2.580458796	HPV16-IMM	4.39406509
TCGA-50-5055-01A	-0.913849581	HPV16-IMM	3.244922049	HPV16-IMM	3.436764213	HPV16-IMM	5.464292746	HPV16-IMM	3.539741957	HPV16-IMM	7.84938515	HPV16-IMM	3.585565766	HPV16-IMM	4.193947637	HPV16-IMM	1.460449911	HPV16-IMM	3.157873783	HPV16-IMM	5.389979533	HPV16-IMM	-3.650382974	HPV16-IMM	3.328402038	HPV16-IMM	1.838958828	HPV16-IMM	3.747577899	HPV16-IMM	4.12951421	HPV16-IMM	2.222879857	HPV16-IMM	3.328667155	HPV16-IMM	-0.899211848	HPV16-IMM	-0.252740719	HPV16-IMM	2.484404442	HPV16-IMM	4.557222933	HPV16-IMM	-1.851625902	HPV16-IMM	2.606785174	HPV16-IMM	4.455361481
TCGA-50-5068-01A	-0.914973883	HPV16-IMM	3.011766247	HPV16-IMM	3.747577051	HPV16-IMM	5.506179649	HPV16-IMM	3.261082995	HPV16-IMM	7.744720627	HPV16-IMM	3.240918246	HPV16-IMM	4.218460451	HPV16-IMM	2.017741113	HPV16-IMM	3.533246441	HPV16-IMM	5.376329256	HPV16-IMM	-3.530640689	HPV16-IMM	3.708755497	HPV16-IMM	3.089636457	HPV16-IMM	3.947387871	HPV16-IMM	4.294249568	HPV16-IMM	2.204806339	HPV16-IMM	3.298192474	HPV16-IMM	0.133960031	HPV16-IMM	-0.023073505	HPV16-IMM	3.058045062	HPV16-IMM	5.236981557	HPV16-IMM	-1.621251415	HPV16-IMM	1.99448153	HPV16-IMM	4.598097948
TCGA-50-5935-01A	-0.574195095	HPV16-IMM	3.640747453	HPV16-IMM	3.160551634	HPV16-IMM	5.483134183	HPV16-IMM	4.449753545	HPV16-IMM	8.456091601	HPV16-IMM	3.277436721	HPV16-IMM	4.341901671	HPV16-IMM	2.019557587	HPV16-IMM	3.139128177	HPV16-IMM	5.3951344	HPV16-IMM	-2.51652451	HPV16-IMM	3.535885673	HPV16-IMM	3.93296368	HPV16-IMM	3.336828782	HPV16-IMM	5.239712978	HPV16-IMM	3.428961753	HPV16-IMM	3.420139922	HPV16-IMM	0.805991276	HPV16-IMM	0.200176122	HPV16-IMM	2.789839882	HPV16-IMM	5.018902002	HPV16-IMM	-1.020915262	HPV16-IMM	2.273743861	HPV16-IMM	4.395415822
TCGA-50-5939-01A	-0.738256794	HPV16-IMM	3.085429031	HPV16-IMM	3.407803771	HPV16-IMM	5.500958561	HPV16-IMM	3.8685295	HPV16-IMM	7.400067728	HPV16-IMM	3.49712529	HPV16-IMM	4.296006941	HPV16-IMM	1.515453045	HPV16-IMM	3.072339228	HPV16-IMM	5.449108768	HPV16-IMM	-3.253066691	HPV16-IMM	3.319863986	HPV16-IMM	2.8793614	HPV16-IMM	3.097962565	HPV16-IMM	5.03220138	HPV16-IMM	2.929536919	HPV16-IMM	3.329324242	HPV16-IMM	-0.473717228	HPV16-IMM	0.210311959	HPV16-IMM	2.294276537	HPV16-IMM	4.390981727	HPV16-IMM	-2.000163055	HPV16-IMM	2.196849021	HPV16-IMM	4.368874443
TCGA-50-5942-01A	-0.265291865	HPV16-IMM	3.442094216	HPV16-IMM	2.826086527	HPV16-IMM	5.479586605	HPV16-IMM	3.898875961	HPV16-IMM	8.476421821	HPV16-IMM	3.028153532	HPV16-IMM	4.17344956	HPV16-IMM	1.181611627	HPV16-IMM	2.42053251	HPV16-IMM	5.384402151	HPV16-IMM	-2.978134037	HPV16-IMM	3.253783568	HPV16-IMM	3.448119391	HPV16-IMM	3.2536711	HPV16-IMM	5.024465205	HPV16-IMM	2.72093736	HPV16-IMM	3.383218009	HPV16-IMM	-0.113233985	HPV16-IMM	0.428444902	HPV16-IMM	1.826894841	HPV16-IMM	4.431965292	HPV16-IMM	-1.33032207	HPV16-IMM	2.11744199	HPV16-IMM	4.325425502
TCGA-50-5944-01A	-0.327258148	HPV16-IMM	2.840188578	HPV16-IMM	2.585629748	HPV16-IMM	5.534840687	HPV16-IMM	3.952452254	HPV16-IMM	8.927403413	HPV16-IMM	3.041735379	HPV16-IMM	4.193232932	HPV16-IMM	1.076410447	HPV16-IMM	3.027693577	HPV16-IMM	5.425000703	HPV16-IMM	-2.595283625	HPV16-IMM	3.468536837	HPV16-IMM	3.859159126	HPV16-IMM	2.856819736	HPV16-IMM	5.276079443	HPV16-IMM	3.919396482	HPV16-IMM	3.233325218	HPV16-IMM	0.385152645	HPV16-IMM	0.385808659	HPV16-IMM	3.121148234	HPV16-IMM	4.239862259	HPV16-IMM	-1.153557596	HPV16-IMM	2.300468429	HPV16-IMM	4.30174698
TCGA-50-6597-01A	-0.348421005	HPV16-IMM	2.795496996	HPV16-IMM	3.358272836	HPV16-IMM	5.459970697	HPV16-IMM	4.455252953	HPV16-IMM	9.904270912	HPV16-IMM	3.460187955	HPV16-IMM	4.242170981	HPV16-IMM	2.181319682	HPV16-IMM	3.63193857	HPV16-IMM	5.500443747	HPV16-IMM	-2.727714548	HPV16-IMM	3.715745978	HPV16-IMM	3.950359681	HPV16-IMM	3.487694972	HPV16-IMM	5.104680748	HPV16-IMM	3.200568416	HPV16-IMM	3.428822966	HPV16-IMM	0.954275183	HPV16-IMM	0.179725647	HPV16-IMM	4.867934372	HPV16-IMM	5.036471317	HPV16-IMM	-1.148578788	HPV16-IMM	2.289347952	HPV16-IMM	4.357244234
TCGA-50-7109-01A	-0.943148805	HPV16-IMM	3.952065094	HPV16-IMM	2.702982495	HPV16-IMM	5.450662395	HPV16-IMM	4.208702851	HPV16-IMM	8.65248491	HPV16-IMM	3.131956099	HPV16-IMM	4.258911703	HPV16-IMM	1.906154177	HPV16-IMM	3.084017293	HPV16-IMM	5.310667127	HPV16-IMM	-2.703399478	HPV16-IMM	3.145505231	HPV16-IMM	3.937052201	HPV16-IMM	4.118042692	HPV16-IMM	5.04531664	HPV16-IMM	4.307517415	HPV16-IMM	3.531713475	HPV16-IMM	0.138508037	HPV16-IMM	0.02495852	HPV16-IMM	1.983948401	HPV16-IMM	4.903180187	HPV16-IMM	-1.402675344	HPV16-IMM	2.521068361	HPV16-IMM	4.444198948
TCGA-50-8457-01A	-0.225818254	HPV16-IMM	4.032589016	HPV16-IMM	3.259291117	HPV16-IMM	5.428641136	HPV16-IMM	4.01099498	HPV16-IMM	8.001121011	HPV16-IMM	3.331642646	HPV16-IMM	4.228972789	HPV16-IMM	1.260383157	HPV16-IMM	2.543472794	HPV16-IMM	5.359781521	HPV16-IMM	-2.968061688	HPV16-IMM	3.099028985	HPV16-IMM	2.944991605	HPV16-IMM	3.685747529	HPV16-IMM	4.719697686	HPV16-IMM	2.432010877	HPV16-IMM	3.417586121	HPV16-IMM	-0.15655358	HPV16-IMM	0.185402141	HPV16-IMM	2.048246693	HPV16-IMM	4.5503791	HPV16-IMM	-1.34547864	HPV16-IMM	2.291564952	HPV16-IMM	4.383415227
TCGA-50-8459-01A	-0.375526667	HPV16-IMM	2.582081431	HPV16-IMM	2.812151242	HPV16-IMM	5.490013609	HPV16-IMM	3.331375792	HPV16-IMM	8.028809197	HPV16-IMM	3.927296582	HPV16-IMM	3.882885419	HPV16-IMM	0.790317132	HPV16-IMM	2.994502298	HPV16-IMM	5.479852164	HPV16-IMM	-3.634552661	HPV16-IMM	3.122756616	HPV16-IMM	0.969192769	HPV16-IMM	2.316846082	HPV16-IMM	4.252340869	HPV16-IMM	1.480895333	HPV16-IMM	3.191268616	HPV16-IMM	-1.339010436	HPV16-IMM	0.051278208	HPV16-IMM	2.586652478	HPV16-IMM	4.14941403	HPV16-IMM	-1.90470657	HPV16-IMM	2.803249882	HPV16-IMM	4.304800889
TCGA-50-8460-01A	-0.534340438	HPV16-IMM	3.425266607	HPV16-IMM	3.107269264	HPV16-IMM	5.440641834	HPV16-IMM	3.714100453	HPV16-IMM	8.245385613	HPV16-IMM	3.133148385	HPV16-IMM	4.147716086	HPV16-IMM	1.498451855	HPV16-IMM	3.158542628	HPV16-IMM	5.441546244	HPV16-IMM	-2.902564284	HPV16-IMM	3.363862041	HPV16-IMM	2.860900461	HPV16-IMM	3.369821196	HPV16-IMM	5.10807721	HPV16-IMM	2.269618735	HPV16-IMM	3.360499402	HPV16-IMM	-0.87190365	HPV16-IMM	0.207317122	HPV16-IMM	3.014361257	HPV16-IMM	4.469032703	HPV16-IMM	-1.346504767	HPV16-IMM	2.354882977	HPV16-IMM	4.337821828
TCGA-53-7626-01A	-0.753439588	HPV16-IMM	3.529218454	HPV16-IMM	2.768088439	HPV16-IMM	5.483954133	HPV16-IMM	4.364124819	HPV16-IMM	7.998070887	HPV16-IMM	3.097118896	HPV16-IMM	4.334426557	HPV16-IMM	1.414807047	HPV16-IMM	2.877737401	HPV16-IMM	5.365365697	HPV16-IMM	-3.058249153	HPV16-IMM	3.442724264	HPV16-IMM	2.53545829	HPV16-IMM	3.288298178	HPV16-IMM	5.086692847	HPV16-IMM	2.64101948	HPV16-IMM	3.350294181	HPV16-IMM	-0.462930554	HPV16-IMM	0.470055945	HPV16-IMM	2.429774619	HPV16-IMM	4.476775908	HPV16-IMM	-1.575687033	HPV16-IMM	2.42409474	HPV16-IMM	4.416576252
TCGA-53-7813-01A	-0.834856057	HPV16-IMM	3.831244204	HPV16-IMM	2.659528726	HPV16-IMM	5.416116085	HPV16-IMM	3.930358043	HPV16-IMM	8.578102526	HPV16-IMM	3.519539194	HPV16-IMM	4.407614688	HPV16-IMM	2.099092659	HPV16-IMM	3.612995118	HPV16-IMM	5.269066571	HPV16-IMM	-2.670237274	HPV16-IMM	3.176149905	HPV16-IMM	3.690099366	HPV16-IMM	3.683097656	HPV16-IMM	5.224025716	HPV16-IMM	4.229650851	HPV16-IMM	3.567960725	HPV16-IMM	0.615937403	HPV16-IMM	0.368126392	HPV16-IMM	2.167365842	HPV16-IMM	5.435150023	HPV16-IMM	-1.310689596	HPV16-IMM	2.466847967	HPV16-IMM	4.478838982
TCGA-55-1594-01A	-1.038234084	HPV16-IMM	3.504982842	HPV16-IMM	2.008054453	HPV16-IMM	5.433209947	HPV16-IMM	4.093081478	HPV16-IMM	8.313833217	HPV16-IMM	3.950365213	HPV16-IMM	4.076201817	HPV16-IMM	1.324540581	HPV16-IMM	3.611271181	HPV16-IMM	5.251828185	HPV16-IMM	-2.968761299	HPV16-IMM	3.272151045	HPV16-IMM	4.312956746	HPV16-IMM	3.684205352	HPV16-IMM	5.165892308	HPV16-IMM	4.414885508	HPV16-IMM	3.64822611	HPV16-IMM	0.491036964	HPV16-IMM	0.135800444	HPV16-IMM	2.242163636	HPV16-IMM	4.664117243	HPV16-IMM	-1.733884622	HPV16-IMM	2.708736555	HPV16-IMM	4.635249995
TCGA-55-6642-01A	-0.608088202	HPV16-IMM	3.375377053	HPV16-IMM	2.869328703	HPV16-IMM	5.472998729	HPV16-IMM	3.958140407	HPV16-IMM	8.204732782	HPV16-IMM	3.442328335	HPV16-IMM	4.135810392	HPV16-IMM	1.292355252	HPV16-IMM	3.214391111	HPV16-IMM	5.366076519	HPV16-IMM	-2.946587812	HPV16-IMM	2.689101777	HPV16-IMM	3.423596715	HPV16-IMM	3.300088895	HPV16-IMM	4.644053745	HPV16-IMM	3.55363749	HPV16-IMM	3.356724414	HPV16-IMM	-0.513440001	HPV16-IMM	0.048535347	HPV16-IMM	1.778320428	HPV16-IMM	4.578786019	HPV16-IMM	-1.460138941	HPV16-IMM	2.815390491	HPV16-IMM	4.349769032
TCGA-55-6971-01A	-0.757559312	HPV16-IMM	4.255078536	HPV16-IMM	2.939181922	HPV16-IMM	5.413654822	HPV16-IMM	4.185746898	HPV16-IMM	8.789945034	HPV16-IMM	3.655127165	HPV16-IMM	4.392630714	HPV16-IMM	1.287932438	HPV16-IMM	3.344959095	HPV16-IMM	5.341624964	HPV16-IMM	-3.008945889	HPV16-IMM	3.022985746	HPV16-IMM	2.981573146	HPV16-IMM	4.604732415	HPV16-IMM	4.880475661	HPV16-IMM	2.951850167	HPV16-IMM	3.481095235	HPV16-IMM	-0.203165443	HPV16-IMM	0.553219622	HPV16-IMM	1.673758428	HPV16-IMM	4.874374516	HPV16-IMM	-1.612203457	HPV16-IMM	2.876828307	HPV16-IMM	4.459283687
TCGA-55-6972-01A	-0.756801484	HPV16-IMM	3.751090837	HPV16-IMM	3.488179371	HPV16-IMM	5.497140413	HPV16-IMM	4.181427964	HPV16-IMM	8.582633956	HPV16-IMM	2.730924251	HPV16-IMM	4.222941234	HPV16-IMM	2.028377115	HPV16-IMM	2.93401964	HPV16-IMM	5.35084942	HPV16-IMM	-2.984332597	HPV16-IMM	3.711704561	HPV16-IMM	3.839967273	HPV16-IMM	4.310799381	HPV16-IMM	5.284271126	HPV16-IMM	3.767919441	HPV16-IMM	3.61306496	HPV16-IMM	0.72712224	HPV16-IMM	0.164665069	HPV16-IMM	2.394843195	HPV16-IMM	4.811724533	HPV16-IMM	-1.47742191	HPV16-IMM	1.773368842	HPV16-IMM	4.452301319
TCGA-55-6980-01A	-0.358305314	HPV16-IMM	2.984044821	HPV16-IMM	3.084805771	HPV16-IMM	5.506639435	HPV16-IMM	4.201534393	HPV16-IMM	7.975272896	HPV16-IMM	3.310199835	HPV16-IMM	4.129805164	HPV16-IMM	1.41772546	HPV16-IMM	2.996741969	HPV16-IMM	5.473927523	HPV16-IMM	-3.357388031	HPV16-IMM	3.688763548	HPV16-IMM	3.111453169	HPV16-IMM	3.247708898	HPV16-IMM	5.094200465	HPV16-IMM	2.621312958	HPV16-IMM	3.227280109	HPV16-IMM	-0.154850403	HPV16-IMM	0.514350938	HPV16-IMM	3.504409045	HPV16-IMM	4.430688113	HPV16-IMM	-1.531220019	HPV16-IMM	2.59780518	HPV16-IMM	4.282836703
TCGA-55-6983-01A	-0.810596995	HPV16-IMM	3.690883558	HPV16-IMM	2.943394998	HPV16-IMM	5.471400128	HPV16-IMM	3.828151231	HPV16-IMM	8.528790542	HPV16-IMM	3.514314973	HPV16-IMM	4.284378578	HPV16-IMM	1.905127571	HPV16-IMM	3.174236293	HPV16-IMM	5.384809677	HPV16-IMM	-3.103869336	HPV16-IMM	3.343604002	HPV16-IMM	2.763244649	HPV16-IMM	3.59669509	HPV16-IMM	4.781628906	HPV16-IMM	3.010058548	HPV16-IMM	3.501634303	HPV16-IMM	-0.201743368	HPV16-IMM	0.127282944	HPV16-IMM	2.395271694	HPV16-IMM	4.749994765	HPV16-IMM	-1.572110186	HPV16-IMM	2.506857343	HPV16-IMM	4.427966319
TCGA-55-6985-01A	-0.933611096	HPV16-IMM	3.44986272	HPV16-IMM	2.625636955	HPV16-IMM	5.452616035	HPV16-IMM	4.121075499	HPV16-IMM	8.005389984	HPV16-IMM	3.178068407	HPV16-IMM	4.293454712	HPV16-IMM	1.524337574	HPV16-IMM	3.08083306	HPV16-IMM	5.373657152	HPV16-IMM	-3.040437312	HPV16-IMM	3.533179889	HPV16-IMM	3.175175765	HPV16-IMM	3.60621799	HPV16-IMM	4.876607239	HPV16-IMM	3.048647638	HPV16-IMM	3.384938769	HPV16-IMM	-0.367378413	HPV16-IMM	0.346117947	HPV16-IMM	2.761272669	HPV16-IMM	4.662706835	HPV16-IMM	-1.69504842	HPV16-IMM	2.162659012	HPV16-IMM	4.418082792
TCGA-55-6986-01A	-0.271144742	HPV16-IMM	4.263120524	HPV16-IMM	3.126889185	HPV16-IMM	5.514597586	HPV16-IMM	3.991160783	HPV16-IMM	8.638008784	HPV16-IMM	3.401976174	HPV16-IMM	4.274320999	HPV16-IMM	1.805940248	HPV16-IMM	2.674520672	HPV16-IMM	5.421132608	HPV16-IMM	-3.215337924	HPV16-IMM	3.32276402	HPV16-IMM	2.920648578	HPV16-IMM	4.54270282	HPV16-IMM	4.637970537	HPV16-IMM	2.626183516	HPV16-IMM	3.506196848	HPV16-IMM	-0.075719181	HPV16-IMM	0.248599294	HPV16-IMM	1.972981614	HPV16-IMM	4.533295937	HPV16-IMM	-1.488699441	HPV16-IMM	2.206326282	HPV16-IMM	4.340866676
TCGA-55-6987-01A	-0.857534001	HPV16-IMM	4.155769748	HPV16-IMM	3.467682817	HPV16-IMM	5.455288997	HPV16-IMM	4.266702737	HPV16-IMM	7.833382127	HPV16-IMM	3.244737746	HPV16-IMM	4.450601415	HPV16-IMM	1.983000902	HPV16-IMM	3.55029512	HPV16-IMM	5.354352095	HPV16-IMM	-3.032372806	HPV16-IMM	3.056880098	HPV16-IMM	2.690252044	HPV16-IMM	4.476380071	HPV16-IMM	4.768202775	HPV16-IMM	2.928649551	HPV16-IMM	3.456098827	HPV16-IMM	-0.609100573	HPV16-IMM	0.242135959	HPV16-IMM	2.013940728	HPV16-IMM	4.729360842	HPV16-IMM	-1.781058248	HPV16-IMM	2.992104851	HPV16-IMM	4.473438121
TCGA-55-7281-01A	-0.594011311	HPV16-IMM	3.16871243	HPV16-IMM	2.995791769	HPV16-IMM	5.490422503	HPV16-IMM	4.148149328	HPV16-IMM	8.298767772	HPV16-IMM	3.560249317	HPV16-IMM	4.330677992	HPV16-IMM	1.845052096	HPV16-IMM	3.129596645	HPV16-IMM	5.478049362	HPV16-IMM	-3.086622281	HPV16-IMM	3.725997559	HPV16-IMM	3.159000982	HPV16-IMM	3.420261781	HPV16-IMM	4.957939357	HPV16-IMM	1.796379149	HPV16-IMM	3.379230343	HPV16-IMM	-0.308292964	HPV16-IMM	0.400676874	HPV16-IMM	3.339333293	HPV16-IMM	4.48494161	HPV16-IMM	-1.531414549	HPV16-IMM	1.925968623	HPV16-IMM	4.405720851
TCGA-55-7283-01A	-0.539032147	HPV16-IMM	3.83210124	HPV16-IMM	3.427524125	HPV16-IMM	5.498951852	HPV16-IMM	4.257952657	HPV16-IMM	8.380872726	HPV16-IMM	3.468492005	HPV16-IMM	4.484477083	HPV16-IMM	1.989965564	HPV16-IMM	3.047559743	HPV16-IMM	5.388542638	HPV16-IMM	-2.499710402	HPV16-IMM	3.530417076	HPV16-IMM	2.821007183	HPV16-IMM	4.274049767	HPV16-IMM	4.923453993	HPV16-IMM	2.314284435	HPV16-IMM	3.526511646	HPV16-IMM	0.248329429	HPV16-IMM	0.344256537	HPV16-IMM	2.884833722	HPV16-IMM	4.683706826	HPV16-IMM	-1.370789969	HPV16-IMM	1.825777327	HPV16-IMM	4.368570366
TCGA-55-7284-01B	-0.099018188	HPV16-IMM	3.638162789	HPV16-IMM	2.726991593	HPV16-IMM	5.514313525	HPV16-IMM	4.147336643	HPV16-IMM	8.394807032	HPV16-IMM	3.367468557	HPV16-IMM	4.425976535	HPV16-IMM	2.242877457	HPV16-IMM	2.993014369	HPV16-IMM	5.525660526	HPV16-IMM	-2.740875669	HPV16-IMM	3.964477636	HPV16-IMM	2.192396697	HPV16-IMM	3.670987503	HPV16-IMM	5.351097192	HPV16-IMM	1.480751076	HPV16-IMM	3.476660426	HPV16-IMM	-0.153649224	HPV16-IMM	0.789616117	HPV16-IMM	2.849292148	HPV16-IMM	4.684163752	HPV16-IMM	-1.649617671	HPV16-IMM	2.272498838	HPV16-IMM	4.282458689
TCGA-55-7573-01A	-0.469597721	HPV16-IMM	3.945077342	HPV16-IMM	2.968136446	HPV16-IMM	5.40209155	HPV16-IMM	3.887008396	HPV16-IMM	7.826175437	HPV16-IMM	3.242904911	HPV16-IMM	4.215168096	HPV16-IMM	1.431042164	HPV16-IMM	3.063997091	HPV16-IMM	5.342784504	HPV16-IMM	-2.756107346	HPV16-IMM	3.161640445	HPV16-IMM	3.944734038	HPV16-IMM	3.746380357	HPV16-IMM	4.915099234	HPV16-IMM	3.07519195	HPV16-IMM	3.369836672	HPV16-IMM	0.071262961	HPV16-IMM	0.239789324	HPV16-IMM	2.887206539	HPV16-IMM	4.54449711	HPV16-IMM	-1.489076199	HPV16-IMM	2.182601208	HPV16-IMM	4.438015101
TCGA-55-7574-01A	-0.748793365	HPV16-IMM	3.837382865	HPV16-IMM	3.063636858	HPV16-IMM	5.449949647	HPV16-IMM	3.94777787	HPV16-IMM	8.05838238	HPV16-IMM	3.597575402	HPV16-IMM	4.111088173	HPV16-IMM	1.154896608	HPV16-IMM	2.747805679	HPV16-IMM	5.35657915	HPV16-IMM	-3.264261067	HPV16-IMM	3.057236656	HPV16-IMM	2.266539042	HPV16-IMM	3.75721237	HPV16-IMM	4.813602451	HPV16-IMM	2.573734841	HPV16-IMM	3.385657616	HPV16-IMM	-0.494948289	HPV16-IMM	0.200330195	HPV16-IMM	1.847202354	HPV16-IMM	4.531879628	HPV16-IMM	-1.754924962	HPV16-IMM	2.932611705	HPV16-IMM	4.420613915
TCGA-55-7576-01A	-1.030203094	HPV16-IMM	3.60964488	HPV16-IMM	3.12785592	HPV16-IMM	5.444942681	HPV16-IMM	4.409522292	HPV16-IMM	8.314314269	HPV16-IMM	3.444917723	HPV16-IMM	4.602499575	HPV16-IMM	1.575700599	HPV16-IMM	3.286158113	HPV16-IMM	5.40004023	HPV16-IMM	-2.893691107	HPV16-IMM	3.652642961	HPV16-IMM	3.592327583	HPV16-IMM	3.823818581	HPV16-IMM	5.301773796	HPV16-IMM	3.046358295	HPV16-IMM	3.480249178	HPV16-IMM	0.169169133	HPV16-IMM	0.565315967	HPV16-IMM	2.874528072	HPV16-IMM	4.697154751	HPV16-IMM	-1.803699809	HPV16-IMM	1.955450342	HPV16-IMM	4.438711707
TCGA-55-7725-01A	-0.242592135	HPV16-IMM	4.267824334	HPV16-IMM	2.998529763	HPV16-IMM	5.49209862	HPV16-IMM	3.896039745	HPV16-IMM	7.964888239	HPV16-IMM	3.297840492	HPV16-IMM	4.479198973	HPV16-IMM	1.906948995	HPV16-IMM	3.065517316	HPV16-IMM	5.289588757	HPV16-IMM	-3.212860472	HPV16-IMM	3.185121764	HPV16-IMM	3.577649918	HPV16-IMM	4.14695457	HPV16-IMM	4.635672221	HPV16-IMM	2.675902942	HPV16-IMM	3.488728012	HPV16-IMM	0.39429027	HPV16-IMM	0.600577426	HPV16-IMM	1.601063469	HPV16-IMM	4.976651607	HPV16-IMM	-1.253110404	HPV16-IMM	1.731108587	HPV16-IMM	4.372590585
TCGA-55-7727-01A	-0.440511392	HPV16-IMM	4.463148343	HPV16-IMM	2.334934235	HPV16-IMM	5.499623116	HPV16-IMM	4.295180586	HPV16-IMM	8.015894638	HPV16-IMM	3.148716267	HPV16-IMM	4.559308331	HPV16-IMM	1.975711738	HPV16-IMM	3.459683988	HPV16-IMM	5.272624112	HPV16-IMM	-2.585592108	HPV16-IMM	3.400408447	HPV16-IMM	4.665779094	HPV16-IMM	4.448777383	HPV16-IMM	4.835335261	HPV16-IMM	3.707418846	HPV16-IMM	3.467996656	HPV16-IMM	0.724491162	HPV16-IMM	0.610850677	HPV16-IMM	2.199091093	HPV16-IMM	5.095387259	HPV16-IMM	-1.261784063	HPV16-IMM	1.725991584	HPV16-IMM	4.500974196
TCGA-55-7728-01A	0.008497555	HPV16-IMM	3.997066345	HPV16-IMM	3.054627788	HPV16-IMM	5.346047512	HPV16-IMM	4.312600734	HPV16-IMM	7.804444765	HPV16-IMM	3.800866066	HPV16-IMM	4.358181278	HPV16-IMM	2.033761943	HPV16-IMM	3.076383269	HPV16-IMM	5.479300561	HPV16-IMM	-2.944920739	HPV16-IMM	3.647568401	HPV16-IMM	1.276992185	HPV16-IMM	4.033963085	HPV16-IMM	4.84312446	HPV16-IMM	-0.101916059	HPV16-IMM	3.56472786	HPV16-IMM	-0.325928038	HPV16-IMM	0.81771042	HPV16-IMM	3.151194519	HPV16-IMM	5.140856518	HPV16-IMM	-1.878651149	HPV16-IMM	2.385181326	HPV16-IMM	4.399780542
TCGA-55-7815-01A	-0.087871101	HPV16-IMM	3.956108376	HPV16-IMM	2.505735895	HPV16-IMM	5.582303511	HPV16-IMM	3.662575839	HPV16-IMM	8.356706187	HPV16-IMM	3.239071304	HPV16-IMM	4.616550493	HPV16-IMM	1.93938167	HPV16-IMM	4.163942073	HPV16-IMM	5.337441488	HPV16-IMM	-2.71177254	HPV16-IMM	3.058163489	HPV16-IMM	4.764985467	HPV16-IMM	3.653056958	HPV16-IMM	5.242272044	HPV16-IMM	3.932465168	HPV16-IMM	3.345231834	HPV16-IMM	0.47025006	HPV16-IMM	0.416360928	HPV16-IMM	2.272820443	HPV16-IMM	5.069422295	HPV16-IMM	-0.664828888	HPV16-IMM	2.876991597	HPV16-IMM	4.379836278
TCGA-55-7816-01A	0.218575357	HPV16-IMM	3.361214276	HPV16-IMM	2.976927184	HPV16-IMM	5.468574358	HPV16-IMM	2.943140166	HPV16-IMM	8.210372462	HPV16-IMM	3.717249732	HPV16-IMM	4.060579725	HPV16-IMM	0.547698208	HPV16-IMM	2.772173414	HPV16-IMM	5.359402883	HPV16-IMM	-3.041034153	HPV16-IMM	2.887284215	HPV16-IMM	2.789471957	HPV16-IMM	3.1459826	HPV16-IMM	4.594422089	HPV16-IMM	2.902532574	HPV16-IMM	3.186810791	HPV16-IMM	-0.49135633	HPV16-IMM	0.42380453	HPV16-IMM	1.993818055	HPV16-IMM	4.475208288	HPV16-IMM	-1.210688325	HPV16-IMM	2.993777469	HPV16-IMM	4.478500525
TCGA-55-7910-01A	-0.232793597	HPV16-IMM	4.111780783	HPV16-IMM	2.690197637	HPV16-IMM	5.398751207	HPV16-IMM	3.894613986	HPV16-IMM	8.485828024	HPV16-IMM	3.784428134	HPV16-IMM	4.104935163	HPV16-IMM	2.156825824	HPV16-IMM	3.579294489	HPV16-IMM	5.291593319	HPV16-IMM	-2.505854147	HPV16-IMM	3.186218134	HPV16-IMM	3.339168402	HPV16-IMM	4.106199432	HPV16-IMM	5.356036699	HPV16-IMM	4.336038897	HPV16-IMM	3.626930295	HPV16-IMM	0.428812892	HPV16-IMM	0.952352808	HPV16-IMM	1.96814566	HPV16-IMM	5.061406946	HPV16-IMM	-1.180580486	HPV16-IMM	2.661945528	HPV16-IMM	4.559423893
TCGA-55-7911-01A	-0.767477775	HPV16-IMM	4.124261068	HPV16-IMM	3.175847126	HPV16-IMM	5.428375181	HPV16-IMM	4.363239715	HPV16-IMM	8.227730342	HPV16-IMM	3.795881868	HPV16-IMM	4.571848579	HPV16-IMM	1.910277623	HPV16-IMM	3.26629755	HPV16-IMM	5.369940651	HPV16-IMM	-2.582858637	HPV16-IMM	3.513896399	HPV16-IMM	2.876742375	HPV16-IMM	4.337185036	HPV16-IMM	4.955581602	HPV16-IMM	1.70104473	HPV16-IMM	3.571127386	HPV16-IMM	-0.249479332	HPV16-IMM	0.534371475	HPV16-IMM	2.145526068	HPV16-IMM	5.039568828	HPV16-IMM	-1.675228186	HPV16-IMM	1.804274092	HPV16-IMM	4.512254363
TCGA-55-7913-01B	-0.763522424	HPV16-IMM	4.494597787	HPV16-IMM	3.503512629	HPV16-IMM	5.477690952	HPV16-IMM	4.560769435	HPV16-IMM	9.10466477	HPV16-IMM	3.322308472	HPV16-IMM	4.422913384	HPV16-IMM	2.556704799	HPV16-IMM	3.442351505	HPV16-IMM	5.395836529	HPV16-IMM	-2.605718881	HPV16-IMM	3.767802456	HPV16-IMM	2.958224838	HPV16-IMM	4.709385017	HPV16-IMM	5.418738585	HPV16-IMM	3.798642444	HPV16-IMM	3.732445229	HPV16-IMM	0.675339463	HPV16-IMM	1.027697533	HPV16-IMM	2.351387219	HPV16-IMM	4.9980538	HPV16-IMM	-1.655065285	HPV16-IMM	2.26774364	HPV16-IMM	4.490200533
TCGA-55-7914-01A	-0.371595199	HPV16-IMM	4.088327726	HPV16-IMM	2.74565014	HPV16-IMM	5.41756605	HPV16-IMM	3.996774113	HPV16-IMM	7.982028347	HPV16-IMM	3.482769821	HPV16-IMM	4.350468234	HPV16-IMM	1.794524023	HPV16-IMM	2.92917454	HPV16-IMM	5.341494756	HPV16-IMM	-2.807578963	HPV16-IMM	3.272132713	HPV16-IMM	2.680134405	HPV16-IMM	4.388424317	HPV16-IMM	4.571423863	HPV16-IMM	2.689081047	HPV16-IMM	3.474392871	HPV16-IMM	-0.390725536	HPV16-IMM	0.298393392	HPV16-IMM	2.311755645	HPV16-IMM	4.782840439	HPV16-IMM	-1.546025525	HPV16-IMM	1.994215688	HPV16-IMM	4.460704956
TCGA-55-8087-01A	-0.313834537	HPV16-IMM	4.459995014	HPV16-IMM	3.05362011	HPV16-IMM	5.443136038	HPV16-IMM	4.463807262	HPV16-IMM	8.477306277	HPV16-IMM	3.267546058	HPV16-IMM	4.11855139	HPV16-IMM	1.893241288	HPV16-IMM	2.374665212	HPV16-IMM	5.345537756	HPV16-IMM	-2.886184043	HPV16-IMM	3.125408567	HPV16-IMM	3.777440261	HPV16-IMM	4.334763369	HPV16-IMM	4.946842443	HPV16-IMM	3.325234381	HPV16-IMM	3.474852297	HPV16-IMM	0.497051663	HPV16-IMM	0.159305586	HPV16-IMM	2.353052432	HPV16-IMM	4.833176567	HPV16-IMM	-1.258456442	HPV16-IMM	1.826878025	HPV16-IMM	4.417955694
TCGA-55-8097-01A	-0.379972312	HPV16-IMM	3.700686054	HPV16-IMM	2.72146384	HPV16-IMM	5.416247431	HPV16-IMM	4.423389668	HPV16-IMM	8.759278791	HPV16-IMM	3.276851213	HPV16-IMM	4.078596297	HPV16-IMM	1.383515043	HPV16-IMM	2.262976674	HPV16-IMM	5.37219202	HPV16-IMM	-2.95843288	HPV16-IMM	3.33069902	HPV16-IMM	2.956368666	HPV16-IMM	3.717311247	HPV16-IMM	5.154765359	HPV16-IMM	2.712692975	HPV16-IMM	3.443452679	HPV16-IMM	-0.001083918	HPV16-IMM	0.210329335	HPV16-IMM	2.366280763	HPV16-IMM	4.6309347	HPV16-IMM	-1.380346285	HPV16-IMM	2.213244919	HPV16-IMM	4.364958673
TCGA-55-8204-01A	-1.151812926	HPV16-IMM	2.9211221	HPV16-IMM	2.53094452	HPV16-IMM	5.536187852	HPV16-IMM	3.626204542	HPV16-IMM	6.952023559	HPV16-IMM	3.076860443	HPV16-IMM	4.044081243	HPV16-IMM	1.083344008	HPV16-IMM	3.727291653	HPV16-IMM	5.322911421	HPV16-IMM	-3.622504569	HPV16-IMM	3.316604292	HPV16-IMM	2.945849619	HPV16-IMM	2.789368843	HPV16-IMM	4.506805927	HPV16-IMM	3.072668139	HPV16-IMM	3.35910343	HPV16-IMM	-0.867820391	HPV16-IMM	0.122533711	HPV16-IMM	2.930745282	HPV16-IMM	4.545170826	HPV16-IMM	-2.531729093	HPV16-IMM	1.082304928	HPV16-IMM	4.438731689
TCGA-55-8205-01A	-0.963380175	HPV16-IMM	3.732212786	HPV16-IMM	3.090029001	HPV16-IMM	5.458623287	HPV16-IMM	4.269133625	HPV16-IMM	7.272161174	HPV16-IMM	3.576502335	HPV16-IMM	4.52469345	HPV16-IMM	1.472498315	HPV16-IMM	3.196762327	HPV16-IMM	5.404207454	HPV16-IMM	-3.418703636	HPV16-IMM	3.335355753	HPV16-IMM	2.444939921	HPV16-IMM	4.714728506	HPV16-IMM	4.942038058	HPV16-IMM	1.793391434	HPV16-IMM	3.438572233	HPV16-IMM	-0.637098382	HPV16-IMM	0.763460512	HPV16-IMM	2.156921925	HPV16-IMM	4.546318012	HPV16-IMM	-2.216215536	HPV16-IMM	2.33437502	HPV16-IMM	4.516702008
TCGA-55-8206-01A	0.0835472	HPV16-IMM	4.260904525	HPV16-IMM	2.603336444	HPV16-IMM	5.438382956	HPV16-IMM	4.329281781	HPV16-IMM	8.078760991	HPV16-IMM	3.194959689	HPV16-IMM	4.209620683	HPV16-IMM	1.454975605	HPV16-IMM	2.815993734	HPV16-IMM	5.335769843	HPV16-IMM	-2.807507239	HPV16-IMM	3.336042964	HPV16-IMM	3.547791405	HPV16-IMM	4.203420278	HPV16-IMM	5.254585791	HPV16-IMM	2.836002042	HPV16-IMM	3.422214695	HPV16-IMM	0.326788874	HPV16-IMM	0.447575395	HPV16-IMM	2.33572827	HPV16-IMM	4.807825356	HPV16-IMM	-1.082120464	HPV16-IMM	2.506334117	HPV16-IMM	4.424120769
TCGA-55-8207-01A	-0.345283541	HPV16-IMM	3.53157018	HPV16-IMM	2.710567774	HPV16-IMM	5.520004034	HPV16-IMM	3.96030275	HPV16-IMM	8.805010864	HPV16-IMM	3.522007291	HPV16-IMM	4.192550866	HPV16-IMM	1.208544029	HPV16-IMM	2.811063167	HPV16-IMM	5.402947543	HPV16-IMM	-2.868410017	HPV16-IMM	3.277383555	HPV16-IMM	3.193561951	HPV16-IMM	3.258359015	HPV16-IMM	5.161351187	HPV16-IMM	2.677865057	HPV16-IMM	3.342102874	HPV16-IMM	-0.29609835	HPV16-IMM	0.19564752	HPV16-IMM	2.781776628	HPV16-IMM	4.51726474	HPV16-IMM	-1.264838223	HPV16-IMM	2.454958043	HPV16-IMM	4.343582233
TCGA-55-8208-01A	-0.953595	HPV16-IMM	3.761602519	HPV16-IMM	2.892534706	HPV16-IMM	5.443146658	HPV16-IMM	4.379968953	HPV16-IMM	7.733532162	HPV16-IMM	3.561568764	HPV16-IMM	4.304671247	HPV16-IMM	1.430980368	HPV16-IMM	3.109018941	HPV16-IMM	5.372247945	HPV16-IMM	-3.031582803	HPV16-IMM	3.088564805	HPV16-IMM	2.734393936	HPV16-IMM	3.729325404	HPV16-IMM	4.548970207	HPV16-IMM	3.058658695	HPV16-IMM	3.367719724	HPV16-IMM	-0.883452134	HPV16-IMM	0.134088994	HPV16-IMM	2.20045372	HPV16-IMM	4.587717959	HPV16-IMM	-2.01516403	HPV16-IMM	2.694803314	HPV16-IMM	4.469804862
TCGA-55-8301-01A	-0.822878062	HPV16-IMM	3.701421737	HPV16-IMM	3.383772301	HPV16-IMM	5.414267665	HPV16-IMM	4.107953948	HPV16-IMM	7.651933108	HPV16-IMM	3.460071924	HPV16-IMM	4.268258814	HPV16-IMM	1.721194974	HPV16-IMM	3.203706591	HPV16-IMM	5.362733681	HPV16-IMM	-2.839897482	HPV16-IMM	3.281909696	HPV16-IMM	2.542716664	HPV16-IMM	4.193660051	HPV16-IMM	4.511019799	HPV16-IMM	2.864061684	HPV16-IMM	3.428677036	HPV16-IMM	-0.686843697	HPV16-IMM	0.429168612	HPV16-IMM	2.113907253	HPV16-IMM	4.713571019	HPV16-IMM	-1.800002238	HPV16-IMM	2.556111597	HPV16-IMM	4.505511582
TCGA-55-8302-01A	-0.766815746	HPV16-IMM	3.68858667	HPV16-IMM	2.754535544	HPV16-IMM	5.405043743	HPV16-IMM	4.371442447	HPV16-IMM	7.842494552	HPV16-IMM	3.597317648	HPV16-IMM	4.296137466	HPV16-IMM	1.554013559	HPV16-IMM	3.166945004	HPV16-IMM	5.459115873	HPV16-IMM	-2.88280632	HPV16-IMM	3.987746922	HPV16-IMM	3.342307339	HPV16-IMM	3.739626287	HPV16-IMM	5.312414439	HPV16-IMM	2.10165399	HPV16-IMM	3.528685726	HPV16-IMM	-0.111573136	HPV16-IMM	0.79519328	HPV16-IMM	3.118595566	HPV16-IMM	4.665038368	HPV16-IMM	-2.077934745	HPV16-IMM	1.841157973	HPV16-IMM	4.439899807
TCGA-55-8507-01A	-0.750924322	HPV16-IMM	3.693674825	HPV16-IMM	2.697541236	HPV16-IMM	5.367532261	HPV16-IMM	4.304538427	HPV16-IMM	8.52334788	HPV16-IMM	3.707204005	HPV16-IMM	4.115118078	HPV16-IMM	1.807931446	HPV16-IMM	3.289542464	HPV16-IMM	5.294000979	HPV16-IMM	-2.198081134	HPV16-IMM	3.222495196	HPV16-IMM	4.191285537	HPV16-IMM	4.323113821	HPV16-IMM	5.174906145	HPV16-IMM	3.641637671	HPV16-IMM	3.617702889	HPV16-IMM	0.217875423	HPV16-IMM	0.429305964	HPV16-IMM	2.506041006	HPV16-IMM	5.097414619	HPV16-IMM	-1.764637488	HPV16-IMM	2.278290972	HPV16-IMM	4.558996904
TCGA-55-8508-01A	-0.751064727	HPV16-IMM	4.018982113	HPV16-IMM	3.157895285	HPV16-IMM	5.370919516	HPV16-IMM	4.390464719	HPV16-IMM	8.593051801	HPV16-IMM	3.840065964	HPV16-IMM	4.221654653	HPV16-IMM	2.088563681	HPV16-IMM	3.247650718	HPV16-IMM	5.365182936	HPV16-IMM	-2.45683784	HPV16-IMM	3.090623887	HPV16-IMM	3.213832593	HPV16-IMM	4.33339017	HPV16-IMM	4.883761344	HPV16-IMM	3.497676078	HPV16-IMM	3.563817955	HPV16-IMM	-0.128902513	HPV16-IMM	0.26156052	HPV16-IMM	2.496595032	HPV16-IMM	4.988424797	HPV16-IMM	-1.608022917	HPV16-IMM	2.632574414	HPV16-IMM	4.490695142
TCGA-55-8512-01A	-0.057540937	HPV16-IMM	4.05765556	HPV16-IMM	2.906902522	HPV16-IMM	5.413020189	HPV16-IMM	4.039064914	HPV16-IMM	8.396641086	HPV16-IMM	3.344875264	HPV16-IMM	4.105712437	HPV16-IMM	1.627544999	HPV16-IMM	2.730299401	HPV16-IMM	5.365223917	HPV16-IMM	-2.747722214	HPV16-IMM	3.481839471	HPV16-IMM	3.642626698	HPV16-IMM	3.596926311	HPV16-IMM	5.209600643	HPV16-IMM	2.921209251	HPV16-IMM	3.493123629	HPV16-IMM	0.396953297	HPV16-IMM	0.361544974	HPV16-IMM	2.923336942	HPV16-IMM	4.638632663	HPV16-IMM	-1.48922251	HPV16-IMM	1.75549084	HPV16-IMM	4.389969626
TCGA-55-8513-01A	0.135726599	HPV16-IMM	4.340412695	HPV16-IMM	3.064365581	HPV16-IMM	5.41560793	HPV16-IMM	4.127911461	HPV16-IMM	8.08406489	HPV16-IMM	3.432094876	HPV16-IMM	4.370086304	HPV16-IMM	1.637409356	HPV16-IMM	2.816606474	HPV16-IMM	5.426126478	HPV16-IMM	-2.740644609	HPV16-IMM	3.415829962	HPV16-IMM	2.81339137	HPV16-IMM	4.05194478	HPV16-IMM	4.767719341	HPV16-IMM	1.758505991	HPV16-IMM	3.407322638	HPV16-IMM	-0.240041421	HPV16-IMM	0.438130707	HPV16-IMM	2.623848237	HPV16-IMM	4.614826994	HPV16-IMM	-1.514102801	HPV16-IMM	2.282622158	HPV16-IMM	4.386695728
TCGA-55-8514-01A	0.19811568	HPV16-IMM	4.335847965	HPV16-IMM	3.378397925	HPV16-IMM	5.36912387	HPV16-IMM	4.618269771	HPV16-IMM	8.589258468	HPV16-IMM	3.439178766	HPV16-IMM	4.174186893	HPV16-IMM	2.562582343	HPV16-IMM	3.278294925	HPV16-IMM	5.410618783	HPV16-IMM	-1.740610384	HPV16-IMM	3.85903427	HPV16-IMM	3.808661689	HPV16-IMM	4.997365024	HPV16-IMM	5.050005294	HPV16-IMM	2.299221926	HPV16-IMM	3.494657742	HPV16-IMM	1.487371127	HPV16-IMM	0.876050861	HPV16-IMM	3.971353469	HPV16-IMM	4.988193815	HPV16-IMM	-1.282608866	HPV16-IMM	1.732472738	HPV16-IMM	4.529930648
TCGA-55-8614-01A	-1.079988816	HPV16-IMM	2.800292252	HPV16-IMM	2.032056871	HPV16-IMM	5.464669673	HPV16-IMM	3.798954004	HPV16-IMM	8.233079728	HPV16-IMM	2.945678779	HPV16-IMM	3.760319082	HPV16-IMM	0.523139386	HPV16-IMM	2.717848777	HPV16-IMM	5.294499631	HPV16-IMM	-3.528898716	HPV16-IMM	3.325147131	HPV16-IMM	2.938726542	HPV16-IMM	2.890361199	HPV16-IMM	5.203469439	HPV16-IMM	3.733268053	HPV16-IMM	3.3479516	HPV16-IMM	-0.631264239	HPV16-IMM	0.416160165	HPV16-IMM	2.675975866	HPV16-IMM	4.065419179	HPV16-IMM	-2.272456878	HPV16-IMM	2.161206923	HPV16-IMM	4.379144204
TCGA-55-8615-01A	-0.51840618	HPV16-IMM	3.577384313	HPV16-IMM	3.124389773	HPV16-IMM	5.36708805	HPV16-IMM	4.05889728	HPV16-IMM	9.315123405	HPV16-IMM	3.960023117	HPV16-IMM	4.25670329	HPV16-IMM	1.975233856	HPV16-IMM	3.062882401	HPV16-IMM	5.380670213	HPV16-IMM	-2.487670268	HPV16-IMM	3.323174691	HPV16-IMM	3.464594186	HPV16-IMM	3.760188301	HPV16-IMM	4.933944895	HPV16-IMM	3.441576886	HPV16-IMM	3.641114066	HPV16-IMM	0.125056534	HPV16-IMM	0.291359321	HPV16-IMM	2.888327937	HPV16-IMM	4.904445234	HPV16-IMM	-1.507070436	HPV16-IMM	2.564058833	HPV16-IMM	4.466165655
TCGA-55-8616-01A	-0.670193818	HPV16-IMM	3.470220431	HPV16-IMM	2.863895717	HPV16-IMM	5.369392409	HPV16-IMM	4.512840441	HPV16-IMM	8.070378231	HPV16-IMM	3.201779659	HPV16-IMM	4.099669059	HPV16-IMM	1.759387831	HPV16-IMM	3.016346359	HPV16-IMM	5.344349638	HPV16-IMM	-2.715404246	HPV16-IMM	3.658207695	HPV16-IMM	3.777041698	HPV16-IMM	3.681381128	HPV16-IMM	4.96489626	HPV16-IMM	2.945270928	HPV16-IMM	3.496037341	HPV16-IMM	0.856408347	HPV16-IMM	0.546840292	HPV16-IMM	3.082721547	HPV16-IMM	4.823199858	HPV16-IMM	-1.760570098	HPV16-IMM	1.115704227	HPV16-IMM	4.51060319
TCGA-55-8619-01A	-0.005682833	HPV16-IMM	3.847986662	HPV16-IMM	2.825877639	HPV16-IMM	5.442212746	HPV16-IMM	4.176608629	HPV16-IMM	7.954598052	HPV16-IMM	3.528210545	HPV16-IMM	4.253183532	HPV16-IMM	1.826064263	HPV16-IMM	2.943574694	HPV16-IMM	5.489783274	HPV16-IMM	-2.819264217	HPV16-IMM	3.499587301	HPV16-IMM	1.946248951	HPV16-IMM	3.547267503	HPV16-IMM	4.90431841	HPV16-IMM	1.386607392	HPV16-IMM	3.402326051	HPV16-IMM	-0.544511392	HPV16-IMM	0.488696765	HPV16-IMM	3.059057431	HPV16-IMM	4.613145798	HPV16-IMM	-1.657464801	HPV16-IMM	2.496152031	HPV16-IMM	4.36719739
TCGA-55-8621-01A	-0.219372418	HPV16-IMM	3.82756058	HPV16-IMM	2.893251185	HPV16-IMM	5.41710467	HPV16-IMM	4.025474425	HPV16-IMM	7.954013349	HPV16-IMM	3.724884533	HPV16-IMM	4.139566879	HPV16-IMM	1.251958879	HPV16-IMM	2.934279933	HPV16-IMM	5.389819902	HPV16-IMM	-2.821480024	HPV16-IMM	3.262161429	HPV16-IMM	2.85867813	HPV16-IMM	3.642794356	HPV16-IMM	4.667685033	HPV16-IMM	2.588498248	HPV16-IMM	3.368016269	HPV16-IMM	-0.354917109	HPV16-IMM	0.267066265	HPV16-IMM	2.522179415	HPV16-IMM	4.53609186	HPV16-IMM	-1.492922643	HPV16-IMM	2.629584717	HPV16-IMM	4.453302041
TCGA-55-A48Y-01A	-0.99460129	HPV16-IMM	2.818227198	HPV16-IMM	2.813436849	HPV16-IMM	5.538118178	HPV16-IMM	3.60308186	HPV16-IMM	9.140166266	HPV16-IMM	3.128176542	HPV16-IMM	4.274319592	HPV16-IMM	1.791478583	HPV16-IMM	3.256545195	HPV16-IMM	5.391498774	HPV16-IMM	-2.88521181	HPV16-IMM	3.258400272	HPV16-IMM	2.610155471	HPV16-IMM	2.994752567	HPV16-IMM	5.081617263	HPV16-IMM	3.796690244	HPV16-IMM	3.424895013	HPV16-IMM	-0.287155734	HPV16-IMM	0.179352066	HPV16-IMM	2.015557606	HPV16-IMM	4.507023644	HPV16-IMM	-1.764060412	HPV16-IMM	2.217595964	HPV16-IMM	4.362753683
TCGA-55-A490-01A	-0.881087833	HPV16-IMM	3.691984399	HPV16-IMM	2.821256944	HPV16-IMM	5.440692132	HPV16-IMM	4.594483956	HPV16-IMM	8.246025761	HPV16-IMM	3.493983743	HPV16-IMM	4.019443906	HPV16-IMM	1.710407502	HPV16-IMM	3.146522081	HPV16-IMM	5.386377902	HPV16-IMM	-2.545107696	HPV16-IMM	3.293332564	HPV16-IMM	3.734342681	HPV16-IMM	3.660757011	HPV16-IMM	5.100358684	HPV16-IMM	3.581024442	HPV16-IMM	3.573772351	HPV16-IMM	-0.201239002	HPV16-IMM	0.443404348	HPV16-IMM	2.84509778	HPV16-IMM	4.735186376	HPV16-IMM	-1.833229162	HPV16-IMM	2.53171045	HPV16-IMM	4.353412972
TCGA-55-A492-01A	-0.301930772	HPV16-IMM	3.006102685	HPV16-IMM	3.704500584	HPV16-IMM	5.493881324	HPV16-IMM	4.179285134	HPV16-IMM	8.964718081	HPV16-IMM	3.391734741	HPV16-IMM	4.0337522	HPV16-IMM	2.380327652	HPV16-IMM	3.236657649	HPV16-IMM	5.441925837	HPV16-IMM	-2.103010197	HPV16-IMM	3.805996805	HPV16-IMM	3.203323663	HPV16-IMM	3.039302789	HPV16-IMM	5.449177523	HPV16-IMM	2.946702656	HPV16-IMM	3.489026935	HPV16-IMM	0.826070859	HPV16-IMM	0.218264847	HPV16-IMM	3.636075424	HPV16-IMM	4.50947826	HPV16-IMM	-1.19698783	HPV16-IMM	1.689852943	HPV16-IMM	4.415322349
TCGA-55-A494-01A	-0.278053567	HPV16-IMM	4.196711535	HPV16-IMM	2.302296478	HPV16-IMM	5.364386132	HPV16-IMM	4.595567186	HPV16-IMM	9.879060747	HPV16-IMM	4.316016263	HPV16-IMM	4.270526203	HPV16-IMM	2.268646576	HPV16-IMM	3.198064813	HPV16-IMM	5.383612983	HPV16-IMM	-1.611313865	HPV16-IMM	3.780639993	HPV16-IMM	3.173361778	HPV16-IMM	4.802645736	HPV16-IMM	5.261161871	HPV16-IMM	2.921749328	HPV16-IMM	3.688273875	HPV16-IMM	1.297922154	HPV16-IMM	0.560674616	HPV16-IMM	3.389071405	HPV16-IMM	5.462100102	HPV16-IMM	-1.022162089	HPV16-IMM	1.545809557	HPV16-IMM	4.457039241
TCGA-55-A4DG-01A	-0.167357178	HPV16-IMM	4.67886663	HPV16-IMM	3.154671344	HPV16-IMM	5.354372473	HPV16-IMM	4.657774559	HPV16-IMM	8.020333518	HPV16-IMM	2.581838276	HPV16-IMM	4.205445409	HPV16-IMM	1.427627762	HPV16-IMM	2.587733401	HPV16-IMM	5.292776225	HPV16-IMM	-2.398571939	HPV16-IMM	3.398930552	HPV16-IMM	4.267813321	HPV16-IMM	4.262795003	HPV16-IMM	5.280361249	HPV16-IMM	3.122141896	HPV16-IMM	3.485038294	HPV16-IMM	0.613046219	HPV16-IMM	0.809244717	HPV16-IMM	2.71145325	HPV16-IMM	4.908390849	HPV16-IMM	-1.364430533	HPV16-IMM	1.73657102	HPV16-IMM	4.516793684
TCGA-55-A57B-01A	-0.337371898	HPV16-IMM	4.004076289	HPV16-IMM	2.91469214	HPV16-IMM	5.420361657	HPV16-IMM	3.943235643	HPV16-IMM	8.388230648	HPV16-IMM	3.627200317	HPV16-IMM	4.239946085	HPV16-IMM	1.532466314	HPV16-IMM	2.9146759	HPV16-IMM	5.399567434	HPV16-IMM	-2.519105598	HPV16-IMM	3.520404264	HPV16-IMM	3.725046073	HPV16-IMM	4.035286096	HPV16-IMM	4.903696709	HPV16-IMM	2.513714356	HPV16-IMM	3.392087962	HPV16-IMM	0.069782721	HPV16-IMM	0.861809416	HPV16-IMM	3.033707414	HPV16-IMM	4.247411663	HPV16-IMM	-1.486997873	HPV16-IMM	2.063882706	HPV16-IMM	4.458450488
TCGA-62-8395-01A	-0.441074968	HPV16-IMM	3.434119893	HPV16-IMM	2.990083068	HPV16-IMM	5.46923477	HPV16-IMM	4.015288748	HPV16-IMM	9.238879994	HPV16-IMM	3.264504015	HPV16-IMM	4.108651959	HPV16-IMM	1.104129601	HPV16-IMM	2.620709667	HPV16-IMM	5.410860812	HPV16-IMM	-2.845864437	HPV16-IMM	3.520164528	HPV16-IMM	3.161614917	HPV16-IMM	3.579614402	HPV16-IMM	5.145541909	HPV16-IMM	3.807318354	HPV16-IMM	3.410156032	HPV16-IMM	0.219421147	HPV16-IMM	0.304592112	HPV16-IMM	2.340967915	HPV16-IMM	4.47078776	HPV16-IMM	-1.459202031	HPV16-IMM	2.35172498	HPV16-IMM	4.407114677
TCGA-62-8397-01A	0.041951942	HPV16-IMM	3.474415805	HPV16-IMM	3.035005507	HPV16-IMM	5.45108475	HPV16-IMM	4.601613884	HPV16-IMM	8.807467285	HPV16-IMM	3.20307206	HPV16-IMM	4.259583867	HPV16-IMM	1.956313175	HPV16-IMM	2.951587305	HPV16-IMM	5.504938101	HPV16-IMM	-3.149328157	HPV16-IMM	3.75968746	HPV16-IMM	3.204270127	HPV16-IMM	3.258158418	HPV16-IMM	5.469918696	HPV16-IMM	2.433989034	HPV16-IMM	3.352905062	HPV16-IMM	-0.14234197	HPV16-IMM	1.010335833	HPV16-IMM	2.986468007	HPV16-IMM	4.607829983	HPV16-IMM	-1.032502446	HPV16-IMM	2.281725898	HPV16-IMM	4.299395242
TCGA-62-8399-01A	-0.588943945	HPV16-IMM	3.797144854	HPV16-IMM	2.408276538	HPV16-IMM	5.393135824	HPV16-IMM	4.161114636	HPV16-IMM	8.7755794	HPV16-IMM	3.593366911	HPV16-IMM	4.009401397	HPV16-IMM	1.262653594	HPV16-IMM	2.784846993	HPV16-IMM	5.2594376	HPV16-IMM	-2.793627532	HPV16-IMM	3.122818129	HPV16-IMM	4.033605338	HPV16-IMM	3.989679354	HPV16-IMM	5.136258639	HPV16-IMM	4.354422943	HPV16-IMM	3.549865001	HPV16-IMM	0.103570024	HPV16-IMM	0.489631163	HPV16-IMM	2.48346865	HPV16-IMM	4.531337848	HPV16-IMM	-1.70646348	HPV16-IMM	2.81441035	HPV16-IMM	4.494927899
TCGA-62-8402-01A	-0.696434635	HPV16-IMM	3.876587094	HPV16-IMM	2.734417427	HPV16-IMM	5.364388121	HPV16-IMM	4.046575928	HPV16-IMM	8.355951	HPV16-IMM	4.158288176	HPV16-IMM	4.294557626	HPV16-IMM	1.945961865	HPV16-IMM	3.176512505	HPV16-IMM	5.317805423	HPV16-IMM	-2.989213796	HPV16-IMM	3.278049841	HPV16-IMM	3.167538704	HPV16-IMM	4.200375674	HPV16-IMM	4.849875492	HPV16-IMM	2.785477561	HPV16-IMM	3.67384139	HPV16-IMM	-0.275271547	HPV16-IMM	0.969753407	HPV16-IMM	1.663109626	HPV16-IMM	4.990582744	HPV16-IMM	-1.824163171	HPV16-IMM	2.732291878	HPV16-IMM	4.564104554
TCGA-62-A46P-01A	-0.234849978	HPV16-IMM	3.537306884	HPV16-IMM	3.354810911	HPV16-IMM	5.380647074	HPV16-IMM	4.218997615	HPV16-IMM	9.469377469	HPV16-IMM	3.674283642	HPV16-IMM	4.200061075	HPV16-IMM	2.521546808	HPV16-IMM	3.094336443	HPV16-IMM	5.433088275	HPV16-IMM	-2.424242572	HPV16-IMM	3.505217226	HPV16-IMM	2.819390747	HPV16-IMM	3.822466905	HPV16-IMM	4.966348244	HPV16-IMM	2.645866943	HPV16-IMM	3.587301937	HPV16-IMM	0.565228994	HPV16-IMM	0.230497042	HPV16-IMM	3.031181839	HPV16-IMM	5.104673086	HPV16-IMM	-1.225795107	HPV16-IMM	2.10732379	HPV16-IMM	4.405455185
TCGA-62-A46S-01A	-0.130857436	HPV16-IMM	4.184159432	HPV16-IMM	3.334437293	HPV16-IMM	5.491884272	HPV16-IMM	4.649989499	HPV16-IMM	9.236377661	HPV16-IMM	3.089088878	HPV16-IMM	4.361733105	HPV16-IMM	1.980762569	HPV16-IMM	2.970683484	HPV16-IMM	5.435080678	HPV16-IMM	-2.428533949	HPV16-IMM	3.562654446	HPV16-IMM	2.574890669	HPV16-IMM	3.884840901	HPV16-IMM	5.388208152	HPV16-IMM	2.842685321	HPV16-IMM	3.496523355	HPV16-IMM	0.324940083	HPV16-IMM	0.401393176	HPV16-IMM	2.753994082	HPV16-IMM	4.999116604	HPV16-IMM	-1.111227629	HPV16-IMM	2.265113999	HPV16-IMM	4.324818398
TCGA-62-A46V-01A	-0.838938961	HPV16-IMM	3.529992154	HPV16-IMM	2.877250985	HPV16-IMM	5.429547599	HPV16-IMM	3.653760057	HPV16-IMM	8.352206161	HPV16-IMM	3.796116399	HPV16-IMM	4.006211987	HPV16-IMM	1.489878263	HPV16-IMM	3.303632787	HPV16-IMM	5.364908121	HPV16-IMM	-2.461947901	HPV16-IMM	3.36022227	HPV16-IMM	3.368886448	HPV16-IMM	4.156080308	HPV16-IMM	4.835709549	HPV16-IMM	2.42472784	HPV16-IMM	3.446846632	HPV16-IMM	0.463805431	HPV16-IMM	0.308649108	HPV16-IMM	2.466190198	HPV16-IMM	4.80219088	HPV16-IMM	-1.576517333	HPV16-IMM	2.021079153	HPV16-IMM	4.457074858
TCGA-62-A470-01A	-0.283401938	HPV16-IMM	3.815876608	HPV16-IMM	3.038084786	HPV16-IMM	5.4088496	HPV16-IMM	4.015314639	HPV16-IMM	8.126067837	HPV16-IMM	3.456283808	HPV16-IMM	4.313614027	HPV16-IMM	2.132997955	HPV16-IMM	3.316947363	HPV16-IMM	5.335211991	HPV16-IMM	-2.234397079	HPV16-IMM	3.328544844	HPV16-IMM	3.673897476	HPV16-IMM	3.911287496	HPV16-IMM	5.222043198	HPV16-IMM	3.439446769	HPV16-IMM	3.6355393	HPV16-IMM	0.706563948	HPV16-IMM	0.264671127	HPV16-IMM	2.321988879	HPV16-IMM	4.953018172	HPV16-IMM	-1.349178195	HPV16-IMM	1.966719234	HPV16-IMM	4.521723918
TCGA-64-1676-01A	-0.896418498	HPV16-IMM	3.017498572	HPV16-IMM	3.466650638	HPV16-IMM	5.524490637	HPV16-IMM	3.875339105	HPV16-IMM	7.213451163	HPV16-IMM	3.16805376	HPV16-IMM	4.139843828	HPV16-IMM	2.352145851	HPV16-IMM	3.82731475	HPV16-IMM	5.433807656	HPV16-IMM	-3.171730761	HPV16-IMM	4.054342707	HPV16-IMM	2.987410699	HPV16-IMM	3.530787433	HPV16-IMM	5.139218941	HPV16-IMM	2.105064374	HPV16-IMM	3.312741133	HPV16-IMM	-0.122446507	HPV16-IMM	0.514206497	HPV16-IMM	3.290290491	HPV16-IMM	5.227614086	HPV16-IMM	-1.333559699	HPV16-IMM	1.980482764	HPV16-IMM	4.451960259
TCGA-64-1677-01A	-1.179389903	HPV16-IMM	3.719759949	HPV16-IMM	3.121772662	HPV16-IMM	5.454369081	HPV16-IMM	4.09902446	HPV16-IMM	8.065418944	HPV16-IMM	3.602119737	HPV16-IMM	4.23941673	HPV16-IMM	2.212011425	HPV16-IMM	3.176392016	HPV16-IMM	5.298126242	HPV16-IMM	-3.330583886	HPV16-IMM	3.491548421	HPV16-IMM	3.430874536	HPV16-IMM	4.62273428	HPV16-IMM	5.043704783	HPV16-IMM	2.827303894	HPV16-IMM	3.61873194	HPV16-IMM	0.488417414	HPV16-IMM	0.341636813	HPV16-IMM	2.248246298	HPV16-IMM	5.069138446	HPV16-IMM	-1.858208514	HPV16-IMM	2.146968626	HPV16-IMM	4.546331308
TCGA-64-1678-01A	-0.650833767	HPV16-IMM	3.199518073	HPV16-IMM	1.991337998	HPV16-IMM	5.449826078	HPV16-IMM	2.867403083	HPV16-IMM	7.902705006	HPV16-IMM	4.106973187	HPV16-IMM	3.792065191	HPV16-IMM	2.347829985	HPV16-IMM	4.237991984	HPV16-IMM	5.249802319	HPV16-IMM	-3.274226699	HPV16-IMM	3.62976425	HPV16-IMM	4.113446373	HPV16-IMM	3.579165873	HPV16-IMM	4.854193443	HPV16-IMM	4.488327366	HPV16-IMM	3.722208088	HPV16-IMM	0.528213666	HPV16-IMM	0.291790178	HPV16-IMM	3.064532477	HPV16-IMM	5.460757125	HPV16-IMM	-1.189828094	HPV16-IMM	2.748841973	HPV16-IMM	4.613832232
TCGA-64-1680-01A	-0.480413953	HPV16-IMM	3.612594895	HPV16-IMM	3.524744555	HPV16-IMM	5.507689971	HPV16-IMM	4.13960063	HPV16-IMM	8.790483036	HPV16-IMM	3.347754153	HPV16-IMM	4.39945368	HPV16-IMM	2.133885446	HPV16-IMM	3.006377007	HPV16-IMM	5.441214165	HPV16-IMM	-2.793876651	HPV16-IMM	3.749075602	HPV16-IMM	3.190176768	HPV16-IMM	4.123345392	HPV16-IMM	4.982987168	HPV16-IMM	2.22783345	HPV16-IMM	3.429691525	HPV16-IMM	0.331431486	HPV16-IMM	0.370537934	HPV16-IMM	2.854634372	HPV16-IMM	4.739963261	HPV16-IMM	-1.178428074	HPV16-IMM	1.514693779	HPV16-IMM	4.370890736
TCGA-64-1681-01A	-0.473317657	HPV16-IMM	3.201887601	HPV16-IMM	3.13155386	HPV16-IMM	5.456352732	HPV16-IMM	4.257731398	HPV16-IMM	8.646737218	HPV16-IMM	3.382944024	HPV16-IMM	4.228122155	HPV16-IMM	1.666508883	HPV16-IMM	3.167074601	HPV16-IMM	5.418374553	HPV16-IMM	-2.57564811	HPV16-IMM	3.834451617	HPV16-IMM	3.898852885	HPV16-IMM	3.887330339	HPV16-IMM	5.097720345	HPV16-IMM	2.921391563	HPV16-IMM	3.335974843	HPV16-IMM	0.204710246	HPV16-IMM	0.498661988	HPV16-IMM	3.830777132	HPV16-IMM	4.866390856	HPV16-IMM	-1.117285825	HPV16-IMM	2.201029492	HPV16-IMM	4.398975702
TCGA-64-5779-01A	-0.426943305	HPV16-IMM	3.876133883	HPV16-IMM	2.280626308	HPV16-IMM	5.331097039	HPV16-IMM	3.633401629	HPV16-IMM	8.565323264	HPV16-IMM	4.37259367	HPV16-IMM	4.041327646	HPV16-IMM	1.413589987	HPV16-IMM	3.402778006	HPV16-IMM	5.227595062	HPV16-IMM	-2.548751907	HPV16-IMM	2.901124896	HPV16-IMM	3.73348821	HPV16-IMM	4.181230357	HPV16-IMM	4.579134841	HPV16-IMM	3.890701283	HPV16-IMM	3.591082547	HPV16-IMM	-0.086785263	HPV16-IMM	0.343431647	HPV16-IMM	2.026591377	HPV16-IMM	5.091260708	HPV16-IMM	-1.454929421	HPV16-IMM	3.250323995	HPV16-IMM	4.593207283
TCGA-64-5815-01A	-0.602010303	HPV16-IMM	3.149355294	HPV16-IMM	3.135988727	HPV16-IMM	5.569822943	HPV16-IMM	4.125955961	HPV16-IMM	8.191440925	HPV16-IMM	3.645528918	HPV16-IMM	4.223131556	HPV16-IMM	1.531739982	HPV16-IMM	3.145421825	HPV16-IMM	5.525387941	HPV16-IMM	-3.206438279	HPV16-IMM	3.481988036	HPV16-IMM	2.274394531	HPV16-IMM	2.744450738	HPV16-IMM	4.897533148	HPV16-IMM	2.255681543	HPV16-IMM	3.239212117	HPV16-IMM	-1.019854846	HPV16-IMM	0.210508193	HPV16-IMM	2.996414951	HPV16-IMM	4.257223055	HPV16-IMM	-1.587542847	HPV16-IMM	2.579657218	HPV16-IMM	4.286417676
TCGA-67-3770-01A	-0.406619099	HPV16-IMM	3.189624947	HPV16-IMM	3.437104427	HPV16-IMM	5.495171079	HPV16-IMM	4.036114843	HPV16-IMM	8.807294877	HPV16-IMM	2.998372935	HPV16-IMM	4.155413862	HPV16-IMM	1.870161337	HPV16-IMM	3.228322478	HPV16-IMM	5.466940135	HPV16-IMM	-2.773290184	HPV16-IMM	3.736127122	HPV16-IMM	4.208276152	HPV16-IMM	3.569860169	HPV16-IMM	5.027593219	HPV16-IMM	2.832962649	HPV16-IMM	3.287431361	HPV16-IMM	0.59273068	HPV16-IMM	0.300137238	HPV16-IMM	3.938445611	HPV16-IMM	4.782120432	HPV16-IMM	-1.111338683	HPV16-IMM	2.040402248	HPV16-IMM	4.395995207
TCGA-67-3772-01A	-0.465121077	HPV16-IMM	2.710335543	HPV16-IMM	3.468691632	HPV16-IMM	5.519346689	HPV16-IMM	3.928081139	HPV16-IMM	8.25364522	HPV16-IMM	3.043671256	HPV16-IMM	4.192160511	HPV16-IMM	2.061416354	HPV16-IMM	3.423183117	HPV16-IMM	5.459697176	HPV16-IMM	-2.914396025	HPV16-IMM	3.730580902	HPV16-IMM	3.577974489	HPV16-IMM	3.182511852	HPV16-IMM	5.046031047	HPV16-IMM	2.931934318	HPV16-IMM	3.286070354	HPV16-IMM	0.246052979	HPV16-IMM	0.22673954	HPV16-IMM	3.666030302	HPV16-IMM	4.74491919	HPV16-IMM	-1.154890204	HPV16-IMM	2.017509743	HPV16-IMM	4.368337951
TCGA-67-3773-01A	-0.278110784	HPV16-IMM	3.240336433	HPV16-IMM	3.696311809	HPV16-IMM	5.511213008	HPV16-IMM	4.029873734	HPV16-IMM	8.370795977	HPV16-IMM	3.37360412	HPV16-IMM	4.389905037	HPV16-IMM	1.96960621	HPV16-IMM	2.940030814	HPV16-IMM	5.44483859	HPV16-IMM	-3.401730966	HPV16-IMM	3.711548409	HPV16-IMM	2.810088418	HPV16-IMM	3.474688516	HPV16-IMM	5.030021967	HPV16-IMM	1.893756492	HPV16-IMM	3.321755677	HPV16-IMM	0.126908078	HPV16-IMM	0.420185533	HPV16-IMM	2.795801839	HPV16-IMM	4.716500879	HPV16-IMM	-1.242607852	HPV16-IMM	2.202093627	HPV16-IMM	4.356175822
TCGA-67-3774-01A	-0.681977632	HPV16-IMM	3.637913596	HPV16-IMM	3.387994161	HPV16-IMM	5.501970577	HPV16-IMM	4.046555631	HPV16-IMM	8.584648938	HPV16-IMM	3.352893195	HPV16-IMM	4.249681431	HPV16-IMM	1.738428429	HPV16-IMM	2.976924315	HPV16-IMM	5.410032161	HPV16-IMM	-2.869558139	HPV16-IMM	3.12727366	HPV16-IMM	3.33190018	HPV16-IMM	3.321305729	HPV16-IMM	5.100764619	HPV16-IMM	3.241959194	HPV16-IMM	3.388518749	HPV16-IMM	-0.12834052	HPV16-IMM	-0.002690292	HPV16-IMM	2.611910869	HPV16-IMM	4.600528012	HPV16-IMM	-1.501173398	HPV16-IMM	2.391159897	HPV16-IMM	4.299384229
TCGA-67-4679-01B	-0.135372774	HPV16-IMM	3.940247759	HPV16-IMM	3.153512241	HPV16-IMM	5.479471352	HPV16-IMM	4.201783333	HPV16-IMM	8.621462591	HPV16-IMM	3.216075652	HPV16-IMM	4.37192207	HPV16-IMM	1.824300666	HPV16-IMM	2.674920047	HPV16-IMM	5.39398937	HPV16-IMM	-2.667420315	HPV16-IMM	3.447142204	HPV16-IMM	3.323872866	HPV16-IMM	3.516320739	HPV16-IMM	5.293030272	HPV16-IMM	2.431065492	HPV16-IMM	3.427783385	HPV16-IMM	0.083693914	HPV16-IMM	0.516427276	HPV16-IMM	2.264489868	HPV16-IMM	4.630095737	HPV16-IMM	-1.185318388	HPV16-IMM	2.277293441	HPV16-IMM	4.343974907
TCGA-67-6217-01A	0.050291488	HPV16-IMM	4.168698691	HPV16-IMM	3.368703607	HPV16-IMM	5.436085683	HPV16-IMM	4.396520765	HPV16-IMM	8.226874348	HPV16-IMM	3.341681149	HPV16-IMM	4.306119227	HPV16-IMM	2.019004095	HPV16-IMM	3.074591869	HPV16-IMM	5.384344345	HPV16-IMM	-2.450356391	HPV16-IMM	3.501051023	HPV16-IMM	4.040790792	HPV16-IMM	4.060043847	HPV16-IMM	5.2864817	HPV16-IMM	3.12046167	HPV16-IMM	3.402326983	HPV16-IMM	0.583064435	HPV16-IMM	0.586157675	HPV16-IMM	3.296252326	HPV16-IMM	4.673639349	HPV16-IMM	-1.068479225	HPV16-IMM	2.102647252	HPV16-IMM	4.410148341
TCGA-69-7763-01A	-0.640900815	HPV16-IMM	3.08872965	HPV16-IMM	3.352836946	HPV16-IMM	5.523552462	HPV16-IMM	3.849680947	HPV16-IMM	8.809539318	HPV16-IMM	3.64153314	HPV16-IMM	4.239656133	HPV16-IMM	1.579193429	HPV16-IMM	2.670452546	HPV16-IMM	5.420440078	HPV16-IMM	-3.025912596	HPV16-IMM	3.242145969	HPV16-IMM	2.504796184	HPV16-IMM	2.718778611	HPV16-IMM	4.981539892	HPV16-IMM	2.910694099	HPV16-IMM	3.407218923	HPV16-IMM	-0.335835762	HPV16-IMM	0.062682511	HPV16-IMM	2.517071666	HPV16-IMM	4.387664386	HPV16-IMM	-1.851559879	HPV16-IMM	2.437020835	HPV16-IMM	4.312670818
TCGA-69-7764-01A	-0.623277633	HPV16-IMM	3.806485253	HPV16-IMM	3.073308341	HPV16-IMM	5.46658917	HPV16-IMM	4.190405426	HPV16-IMM	9.739566848	HPV16-IMM	3.244647392	HPV16-IMM	4.547374182	HPV16-IMM	1.607321962	HPV16-IMM	3.190065193	HPV16-IMM	5.362180498	HPV16-IMM	-2.085523845	HPV16-IMM	3.469062371	HPV16-IMM	4.543041838	HPV16-IMM	3.726000271	HPV16-IMM	5.669312077	HPV16-IMM	3.887240357	HPV16-IMM	3.48582997	HPV16-IMM	1.004062033	HPV16-IMM	0.628231161	HPV16-IMM	2.603699319	HPV16-IMM	4.776668371	HPV16-IMM	-1.36666567	HPV16-IMM	2.206431097	HPV16-IMM	4.377471067
TCGA-69-7973-01A	-0.447477761	HPV16-IMM	4.252812124	HPV16-IMM	2.364372262	HPV16-IMM	5.390395604	HPV16-IMM	4.054085049	HPV16-IMM	8.911187196	HPV16-IMM	3.938189333	HPV16-IMM	4.220886591	HPV16-IMM	2.0208397	HPV16-IMM	3.528146196	HPV16-IMM	5.288161549	HPV16-IMM	-2.097503235	HPV16-IMM	3.223862266	HPV16-IMM	3.702877507	HPV16-IMM	4.114025377	HPV16-IMM	5.238949933	HPV16-IMM	4.271496628	HPV16-IMM	3.70167414	HPV16-IMM	0.587799468	HPV16-IMM	0.586073819	HPV16-IMM	2.562357981	HPV16-IMM	5.155283896	HPV16-IMM	-1.200641366	HPV16-IMM	2.708204892	HPV16-IMM	4.51782039
TCGA-69-7980-01A	-1.066621107	HPV16-IMM	3.447890266	HPV16-IMM	2.646089813	HPV16-IMM	5.443360479	HPV16-IMM	4.313395832	HPV16-IMM	8.383934649	HPV16-IMM	3.319344348	HPV16-IMM	4.339696228	HPV16-IMM	1.269918307	HPV16-IMM	2.465448173	HPV16-IMM	5.399742763	HPV16-IMM	-3.019510763	HPV16-IMM	3.459302985	HPV16-IMM	3.270427985	HPV16-IMM	3.152711243	HPV16-IMM	5.114368555	HPV16-IMM	3.061742646	HPV16-IMM	3.458617056	HPV16-IMM	-0.644607622	HPV16-IMM	0.33519717	HPV16-IMM	2.241314504	HPV16-IMM	4.27119014	HPV16-IMM	-1.91461107	HPV16-IMM	2.604400009	HPV16-IMM	4.341772168
TCGA-69-8253-01A	-0.439657375	HPV16-IMM	3.628369889	HPV16-IMM	3.726480387	HPV16-IMM	5.483666646	HPV16-IMM	4.247185326	HPV16-IMM	8.898783203	HPV16-IMM	3.650097916	HPV16-IMM	4.222525415	HPV16-IMM	2.289769657	HPV16-IMM	2.812404545	HPV16-IMM	5.444394615	HPV16-IMM	-3.019979692	HPV16-IMM	3.54568262	HPV16-IMM	2.578521656	HPV16-IMM	3.407762704	HPV16-IMM	4.878816036	HPV16-IMM	2.849337379	HPV16-IMM	3.533750621	HPV16-IMM	0.43307679	HPV16-IMM	0.242375681	HPV16-IMM	2.37746071	HPV16-IMM	4.618777829	HPV16-IMM	-1.66695743	HPV16-IMM	1.909512113	HPV16-IMM	4.332373749
TCGA-69-8255-01A	-0.140337281	HPV16-IMM	4.056881352	HPV16-IMM	2.738048241	HPV16-IMM	5.381156082	HPV16-IMM	4.081797385	HPV16-IMM	8.644906035	HPV16-IMM	3.962871534	HPV16-IMM	4.072772379	HPV16-IMM	1.950450721	HPV16-IMM	4.100671049	HPV16-IMM	5.267361212	HPV16-IMM	-1.921329603	HPV16-IMM	2.498244602	HPV16-IMM	2.616232567	HPV16-IMM	4.543546504	HPV16-IMM	5.264664635	HPV16-IMM	2.996433038	HPV16-IMM	3.797948709	HPV16-IMM	-0.654419436	HPV16-IMM	0.333658463	HPV16-IMM	2.969244377	HPV16-IMM	5.046797379	HPV16-IMM	-1.318865262	HPV16-IMM	3.025629869	HPV16-IMM	4.659153178
TCGA-73-4659-01A	-0.579096486	HPV16-IMM	3.65119784	HPV16-IMM	3.056222566	HPV16-IMM	5.496795029	HPV16-IMM	4.245516841	HPV16-IMM	8.518596872	HPV16-IMM	3.423629521	HPV16-IMM	4.124228718	HPV16-IMM	2.095758553	HPV16-IMM	3.385327452	HPV16-IMM	5.403993777	HPV16-IMM	-2.567611947	HPV16-IMM	3.452070465	HPV16-IMM	2.873635942	HPV16-IMM	3.825554803	HPV16-IMM	5.489807502	HPV16-IMM	3.38890754	HPV16-IMM	3.472516934	HPV16-IMM	-0.089474401	HPV16-IMM	0.335929756	HPV16-IMM	2.855571599	HPV16-IMM	4.877438539	HPV16-IMM	-1.245616748	HPV16-IMM	2.906979087	HPV16-IMM	4.395590938
TCGA-73-4662-01A	-0.590249421	HPV16-IMM	4.301948423	HPV16-IMM	3.19476334	HPV16-IMM	5.459903995	HPV16-IMM	4.635870292	HPV16-IMM	8.832035427	HPV16-IMM	3.586971794	HPV16-IMM	4.477539841	HPV16-IMM	1.989738226	HPV16-IMM	3.207411974	HPV16-IMM	5.373595941	HPV16-IMM	-2.626459862	HPV16-IMM	3.371434524	HPV16-IMM	3.975510001	HPV16-IMM	4.659699916	HPV16-IMM	5.099135955	HPV16-IMM	2.939558089	HPV16-IMM	3.473323665	HPV16-IMM	0.836560152	HPV16-IMM	0.364791905	HPV16-IMM	2.891893737	HPV16-IMM	4.776094893	HPV16-IMM	-1.39702419	HPV16-IMM	2.183653547	HPV16-IMM	4.448843537
TCGA-73-4677-01A	-0.556321542	HPV16-IMM	3.365978462	HPV16-IMM	3.690886261	HPV16-IMM	5.568756048	HPV16-IMM	4.302066013	HPV16-IMM	8.701133425	HPV16-IMM	2.918952752	HPV16-IMM	4.401928975	HPV16-IMM	2.202222541	HPV16-IMM	2.893916327	HPV16-IMM	5.451302383	HPV16-IMM	-2.638882299	HPV16-IMM	3.461134436	HPV16-IMM	3.43703801	HPV16-IMM	3.218085363	HPV16-IMM	5.283730445	HPV16-IMM	3.230764085	HPV16-IMM	3.3844429	HPV16-IMM	0.23197789	HPV16-IMM	-0.056599215	HPV16-IMM	2.619320778	HPV16-IMM	4.305674848	HPV16-IMM	-1.262387145	HPV16-IMM	1.467702083	HPV16-IMM	4.270389568
TCGA-73-7498-01A	-0.288767768	HPV16-IMM	3.53318731	HPV16-IMM	3.2654692	HPV16-IMM	5.439046353	HPV16-IMM	4.19135196	HPV16-IMM	8.509009313	HPV16-IMM	3.397075486	HPV16-IMM	4.152455456	HPV16-IMM	1.414830044	HPV16-IMM	2.400962417	HPV16-IMM	5.38047402	HPV16-IMM	-2.735349113	HPV16-IMM	3.276311104	HPV16-IMM	2.538053352	HPV16-IMM	3.236321099	HPV16-IMM	5.110914512	HPV16-IMM	2.931154605	HPV16-IMM	3.426764624	HPV16-IMM	0.138532727	HPV16-IMM	0.321176372	HPV16-IMM	2.180354833	HPV16-IMM	4.460683214	HPV16-IMM	-1.339374011	HPV16-IMM	2.311150873	HPV16-IMM	4.377803281
TCGA-73-7499-01A	-1.292902148	HPV16-IMM	3.69018839	HPV16-IMM	3.398225169	HPV16-IMM	5.457916337	HPV16-IMM	4.316719457	HPV16-IMM	7.753132092	HPV16-IMM	3.028312393	HPV16-IMM	4.31252745	HPV16-IMM	2.446117932	HPV16-IMM	3.017310467	HPV16-IMM	5.293445546	HPV16-IMM	-2.985813531	HPV16-IMM	3.848916195	HPV16-IMM	3.430691562	HPV16-IMM	4.543886403	HPV16-IMM	4.661503374	HPV16-IMM	3.858658233	HPV16-IMM	3.460546726	HPV16-IMM	0.518003757	HPV16-IMM	0.291283275	HPV16-IMM	2.681982967	HPV16-IMM	5.256106899	HPV16-IMM	-1.839297192	HPV16-IMM	1.92446925	HPV16-IMM	4.51329269
TCGA-75-5146-01A	-0.661591357	HPV16-IMM	3.045802964	HPV16-IMM	3.028854721	HPV16-IMM	5.473014723	HPV16-IMM	3.909475603	HPV16-IMM	8.557434086	HPV16-IMM	3.346797503	HPV16-IMM	4.096899458	HPV16-IMM	1.811746074	HPV16-IMM	3.460095665	HPV16-IMM	5.39322373	HPV16-IMM	-2.744967965	HPV16-IMM	3.349638107	HPV16-IMM	4.150944377	HPV16-IMM	3.742333114	HPV16-IMM	4.872289217	HPV16-IMM	3.141329245	HPV16-IMM	3.328070037	HPV16-IMM	0.514369462	HPV16-IMM	-0.151409137	HPV16-IMM	3.341994625	HPV16-IMM	4.700002148	HPV16-IMM	-1.38790326	HPV16-IMM	2.088378783	HPV16-IMM	4.461500713
TCGA-75-5147-01A	-1.053699462	HPV16-IMM	3.63283483	HPV16-IMM	3.018237419	HPV16-IMM	5.435583476	HPV16-IMM	3.817253779	HPV16-IMM	8.450803523	HPV16-IMM	3.574659421	HPV16-IMM	4.286602937	HPV16-IMM	1.819772312	HPV16-IMM	3.320071839	HPV16-IMM	5.306570956	HPV16-IMM	-3.060196809	HPV16-IMM	3.662084186	HPV16-IMM	3.773935567	HPV16-IMM	4.62687854	HPV16-IMM	4.16981402	HPV16-IMM	3.73460833	HPV16-IMM	3.495672166	HPV16-IMM	0.433884231	HPV16-IMM	0.289805633	HPV16-IMM	2.507169684	HPV16-IMM	5.140605272	HPV16-IMM	-1.978431373	HPV16-IMM	2.241668167	HPV16-IMM	4.554117069
TCGA-75-6206-01A	-0.468177446	HPV16-IMM	3.144568034	HPV16-IMM	3.327644648	HPV16-IMM	5.496563615	HPV16-IMM	4.145148672	HPV16-IMM	8.72585949	HPV16-IMM	2.878433136	HPV16-IMM	4.321505649	HPV16-IMM	1.201730522	HPV16-IMM	2.575062691	HPV16-IMM	5.441587388	HPV16-IMM	-2.856868403	HPV16-IMM	3.265181949	HPV16-IMM	2.40503302	HPV16-IMM	2.909406288	HPV16-IMM	5.312244098	HPV16-IMM	3.260681766	HPV16-IMM	3.343840505	HPV16-IMM	-0.153254858	HPV16-IMM	-0.064489368	HPV16-IMM	2.151710711	HPV16-IMM	4.304669781	HPV16-IMM	-1.341056133	HPV16-IMM	2.219897743	HPV16-IMM	4.232795712
TCGA-75-7025-01A	-0.501014271	HPV16-IMM	3.765811279	HPV16-IMM	2.805127531	HPV16-IMM	5.4132301	HPV16-IMM	3.787437369	HPV16-IMM	7.980583375	HPV16-IMM	3.234834776	HPV16-IMM	4.05341498	HPV16-IMM	1.077275832	HPV16-IMM	2.723502133	HPV16-IMM	5.382637754	HPV16-IMM	-3.02385383	HPV16-IMM	3.284069205	HPV16-IMM	3.276678528	HPV16-IMM	3.434075354	HPV16-IMM	4.871649277	HPV16-IMM	2.317265767	HPV16-IMM	3.365309162	HPV16-IMM	-0.487372876	HPV16-IMM	0.441493821	HPV16-IMM	2.559622138	HPV16-IMM	4.608483958	HPV16-IMM	-1.536105354	HPV16-IMM	2.219464257	HPV16-IMM	4.406388743
TCGA-78-7145-01A	-0.685060987	HPV16-IMM	3.888034436	HPV16-IMM	2.980308432	HPV16-IMM	5.554497914	HPV16-IMM	4.199767414	HPV16-IMM	8.661388278	HPV16-IMM	3.306362984	HPV16-IMM	4.379599591	HPV16-IMM	1.84541711	HPV16-IMM	3.272209858	HPV16-IMM	5.414601962	HPV16-IMM	-2.556353122	HPV16-IMM	3.760078099	HPV16-IMM	3.86290006	HPV16-IMM	4.155111595	HPV16-IMM	5.199858086	HPV16-IMM	3.306926223	HPV16-IMM	3.444525574	HPV16-IMM	-0.390103465	HPV16-IMM	0.675373171	HPV16-IMM	3.405372328	HPV16-IMM	4.697702831	HPV16-IMM	-1.43575146	HPV16-IMM	2.514963013	HPV16-IMM	4.301084106
TCGA-78-7147-01A	-0.770052039	HPV16-IMM	3.629489889	HPV16-IMM	2.962772241	HPV16-IMM	5.388796735	HPV16-IMM	4.480468124	HPV16-IMM	8.08259665	HPV16-IMM	3.234180544	HPV16-IMM	4.177964835	HPV16-IMM	2.068095613	HPV16-IMM	2.812775444	HPV16-IMM	5.323796515	HPV16-IMM	-2.450146516	HPV16-IMM	3.621298642	HPV16-IMM	4.097887635	HPV16-IMM	4.41903564	HPV16-IMM	5.081618784	HPV16-IMM	4.028445037	HPV16-IMM	3.478973138	HPV16-IMM	0.704908392	HPV16-IMM	0.692077334	HPV16-IMM	3.6301154	HPV16-IMM	4.91849834	HPV16-IMM	-1.852631978	HPV16-IMM	1.616925229	HPV16-IMM	4.499941217
TCGA-78-7149-01A	-0.600728484	HPV16-IMM	2.734083937	HPV16-IMM	3.470460598	HPV16-IMM	5.444088245	HPV16-IMM	3.521955396	HPV16-IMM	8.695006952	HPV16-IMM	3.518859567	HPV16-IMM	4.037865395	HPV16-IMM	1.593650947	HPV16-IMM	2.800024729	HPV16-IMM	5.397045097	HPV16-IMM	-2.498285798	HPV16-IMM	3.333452258	HPV16-IMM	2.666576491	HPV16-IMM	2.810091881	HPV16-IMM	4.845249903	HPV16-IMM	2.886616347	HPV16-IMM	3.491720637	HPV16-IMM	-0.075611869	HPV16-IMM	-0.082810905	HPV16-IMM	2.635648859	HPV16-IMM	4.267420109	HPV16-IMM	-1.535223794	HPV16-IMM	1.769591266	HPV16-IMM	4.405096068
TCGA-78-7152-01A	-0.762196444	HPV16-IMM	3.647065126	HPV16-IMM	3.557011018	HPV16-IMM	5.458792823	HPV16-IMM	4.119643297	HPV16-IMM	8.493961838	HPV16-IMM	3.208378536	HPV16-IMM	4.388029048	HPV16-IMM	1.884742704	HPV16-IMM	2.726000557	HPV16-IMM	5.416995025	HPV16-IMM	-2.943444384	HPV16-IMM	3.542685886	HPV16-IMM	2.747694079	HPV16-IMM	3.867637302	HPV16-IMM	4.971300267	HPV16-IMM	2.242133926	HPV16-IMM	3.54819424	HPV16-IMM	-0.204989174	HPV16-IMM	0.30898221	HPV16-IMM	2.0595315	HPV16-IMM	4.626854973	HPV16-IMM	-1.699689255	HPV16-IMM	1.71419374	HPV16-IMM	4.358354189
TCGA-78-7153-01A	-0.2094025	HPV16-IMM	3.447193573	HPV16-IMM	3.35385645	HPV16-IMM	5.490315332	HPV16-IMM	4.085699244	HPV16-IMM	8.885118955	HPV16-IMM	3.232051056	HPV16-IMM	4.251462145	HPV16-IMM	2.031221388	HPV16-IMM	2.962486916	HPV16-IMM	5.421272409	HPV16-IMM	-2.813876551	HPV16-IMM	3.556938909	HPV16-IMM	2.248174967	HPV16-IMM	3.565119185	HPV16-IMM	5.244555222	HPV16-IMM	2.966578724	HPV16-IMM	3.633112223	HPV16-IMM	0.357419273	HPV16-IMM	0.57342861	HPV16-IMM	2.430121212	HPV16-IMM	5.077416178	HPV16-IMM	-1.19606219	HPV16-IMM	1.99412816	HPV16-IMM	4.405191515
TCGA-78-7156-01A	-0.328772179	HPV16-IMM	3.541645763	HPV16-IMM	3.681766883	HPV16-IMM	5.517104064	HPV16-IMM	3.875495534	HPV16-IMM	8.931065298	HPV16-IMM	3.062302639	HPV16-IMM	4.281533491	HPV16-IMM	1.461309436	HPV16-IMM	2.580186513	HPV16-IMM	5.367808013	HPV16-IMM	-2.544081613	HPV16-IMM	3.39374195	HPV16-IMM	3.669323285	HPV16-IMM	3.303351954	HPV16-IMM	5.521016004	HPV16-IMM	3.434170329	HPV16-IMM	3.497945634	HPV16-IMM	0.670403907	HPV16-IMM	0.248790572	HPV16-IMM	1.867664429	HPV16-IMM	4.302209541	HPV16-IMM	-1.061871351	HPV16-IMM	1.844170245	HPV16-IMM	4.339424397
TCGA-78-7159-01A	-0.72461123	HPV16-IMM	3.919295932	HPV16-IMM	2.861041448	HPV16-IMM	5.428633175	HPV16-IMM	3.983146223	HPV16-IMM	8.655667296	HPV16-IMM	3.659943409	HPV16-IMM	4.233650405	HPV16-IMM	1.813386742	HPV16-IMM	3.453940421	HPV16-IMM	5.294871486	HPV16-IMM	-2.517381923	HPV16-IMM	3.180356714	HPV16-IMM	3.752025118	HPV16-IMM	4.216397339	HPV16-IMM	4.853939636	HPV16-IMM	3.932380565	HPV16-IMM	3.582110713	HPV16-IMM	-0.004472642	HPV16-IMM	0.242954838	HPV16-IMM	2.253839482	HPV16-IMM	5.166922805	HPV16-IMM	-1.378873897	HPV16-IMM	2.423915563	HPV16-IMM	4.528709923
TCGA-78-7161-01A	-0.333410473	HPV16-IMM	3.583857805	HPV16-IMM	3.373261702	HPV16-IMM	5.415013159	HPV16-IMM	3.931547439	HPV16-IMM	9.074906576	HPV16-IMM	3.526127995	HPV16-IMM	4.054579964	HPV16-IMM	1.594249563	HPV16-IMM	2.935882173	HPV16-IMM	5.343474561	HPV16-IMM	-2.98126659	HPV16-IMM	3.210212332	HPV16-IMM	3.877407295	HPV16-IMM	3.712593344	HPV16-IMM	5.063175775	HPV16-IMM	3.493544084	HPV16-IMM	3.506674652	HPV16-IMM	0.450627143	HPV16-IMM	0.438694457	HPV16-IMM	2.145977067	HPV16-IMM	4.811197822	HPV16-IMM	-1.301968606	HPV16-IMM	2.484666015	HPV16-IMM	4.41667193
TCGA-78-7162-01A	-0.524816466	HPV16-IMM	2.973886606	HPV16-IMM	3.00509026	HPV16-IMM	5.522369297	HPV16-IMM	3.96402519	HPV16-IMM	8.786370132	HPV16-IMM	3.332265897	HPV16-IMM	4.297094499	HPV16-IMM	1.565944161	HPV16-IMM	2.968385546	HPV16-IMM	5.405241634	HPV16-IMM	-2.553754844	HPV16-IMM	3.306739677	HPV16-IMM	3.480761499	HPV16-IMM	2.875947618	HPV16-IMM	5.131481003	HPV16-IMM	3.497030173	HPV16-IMM	3.371126934	HPV16-IMM	-0.036263191	HPV16-IMM	-0.049903724	HPV16-IMM	2.682686073	HPV16-IMM	4.264405243	HPV16-IMM	-1.364579988	HPV16-IMM	2.491707958	HPV16-IMM	4.304629472
TCGA-78-7163-01A	-0.507770596	HPV16-IMM	3.97928818	HPV16-IMM	3.283379793	HPV16-IMM	5.490386026	HPV16-IMM	4.74657185	HPV16-IMM	8.272516675	HPV16-IMM	3.067660374	HPV16-IMM	4.079977424	HPV16-IMM	2.392933118	HPV16-IMM	3.21941317	HPV16-IMM	5.505621079	HPV16-IMM	-3.10447034	HPV16-IMM	3.815545398	HPV16-IMM	4.604166796	HPV16-IMM	4.717345582	HPV16-IMM	5.292504371	HPV16-IMM	3.046145036	HPV16-IMM	3.396769158	HPV16-IMM	2.000956135	HPV16-IMM	0.754455429	HPV16-IMM	3.023686397	HPV16-IMM	4.925151156	HPV16-IMM	-0.933416826	HPV16-IMM	1.941570872	HPV16-IMM	4.356563555
TCGA-78-7167-01A	-0.420665657	HPV16-IMM	3.438088149	HPV16-IMM	3.355379794	HPV16-IMM	5.40202578	HPV16-IMM	4.124852568	HPV16-IMM	8.470224512	HPV16-IMM	3.350045675	HPV16-IMM	4.158374223	HPV16-IMM	1.312790632	HPV16-IMM	2.638226196	HPV16-IMM	5.341722453	HPV16-IMM	-2.60669679	HPV16-IMM	3.003082656	HPV16-IMM	3.290906468	HPV16-IMM	3.17696651	HPV16-IMM	5.427480776	HPV16-IMM	3.240858575	HPV16-IMM	3.537634445	HPV16-IMM	0.153534918	HPV16-IMM	0.115826996	HPV16-IMM	2.187611756	HPV16-IMM	4.549976764	HPV16-IMM	-1.400059556	HPV16-IMM	1.712279137	HPV16-IMM	4.422403344
TCGA-78-7536-01A	-1.128700201	HPV16-IMM	4.527523219	HPV16-IMM	2.291533501	HPV16-IMM	5.413237296	HPV16-IMM	4.574618133	HPV16-IMM	8.165972624	HPV16-IMM	3.412245872	HPV16-IMM	4.328349616	HPV16-IMM	2.488901413	HPV16-IMM	3.47882433	HPV16-IMM	5.198068595	HPV16-IMM	-2.280137464	HPV16-IMM	3.43321555	HPV16-IMM	3.763418206	HPV16-IMM	5.032433067	HPV16-IMM	5.409515385	HPV16-IMM	4.257307858	HPV16-IMM	3.740945863	HPV16-IMM	0.730723348	HPV16-IMM	0.824171444	HPV16-IMM	2.225261853	HPV16-IMM	5.403383284	HPV16-IMM	-1.783941947	HPV16-IMM	1.996437548	HPV16-IMM	4.661246747
TCGA-78-7537-01A	-0.576911732	HPV16-IMM	3.310116247	HPV16-IMM	3.241061003	HPV16-IMM	5.503884514	HPV16-IMM	4.301385247	HPV16-IMM	9.217094087	HPV16-IMM	3.305314506	HPV16-IMM	4.122780783	HPV16-IMM	1.837636363	HPV16-IMM	2.926666922	HPV16-IMM	5.453104427	HPV16-IMM	-2.694748072	HPV16-IMM	3.420872679	HPV16-IMM	2.797165545	HPV16-IMM	3.398378167	HPV16-IMM	5.267765073	HPV16-IMM	2.996917077	HPV16-IMM	3.4242667	HPV16-IMM	-0.110643844	HPV16-IMM	0.368480292	HPV16-IMM	2.618565865	HPV16-IMM	4.422982237	HPV16-IMM	-1.362269427	HPV16-IMM	2.118577464	HPV16-IMM	4.309684001
TCGA-78-7539-01A	-0.305862438	HPV16-IMM	3.723983405	HPV16-IMM	3.585546206	HPV16-IMM	5.448178103	HPV16-IMM	4.859030173	HPV16-IMM	8.418999172	HPV16-IMM	3.456153817	HPV16-IMM	4.604575089	HPV16-IMM	2.042866854	HPV16-IMM	2.973491775	HPV16-IMM	5.431980947	HPV16-IMM	-3.03473575	HPV16-IMM	3.566244515	HPV16-IMM	3.802344631	HPV16-IMM	4.025802885	HPV16-IMM	5.193197164	HPV16-IMM	2.848797734	HPV16-IMM	3.487523691	HPV16-IMM	0.315751845	HPV16-IMM	0.427513202	HPV16-IMM	2.983276487	HPV16-IMM	4.813699336	HPV16-IMM	-1.336222209	HPV16-IMM	2.183310826	HPV16-IMM	4.420717102
TCGA-78-7633-01A	-0.351900146	HPV16-IMM	3.209223006	HPV16-IMM	3.176926798	HPV16-IMM	5.535681212	HPV16-IMM	4.119738923	HPV16-IMM	9.574943604	HPV16-IMM	3.592279523	HPV16-IMM	4.327888514	HPV16-IMM	1.731830663	HPV16-IMM	3.104695829	HPV16-IMM	5.418361755	HPV16-IMM	-1.966945631	HPV16-IMM	3.308531079	HPV16-IMM	3.583807899	HPV16-IMM	2.713066684	HPV16-IMM	5.657828241	HPV16-IMM	3.87111195	HPV16-IMM	3.441970604	HPV16-IMM	0.3243736	HPV16-IMM	0.034626641	HPV16-IMM	3.384084608	HPV16-IMM	4.24965146	HPV16-IMM	-1.158296705	HPV16-IMM	2.215178435	HPV16-IMM	4.287084376
TCGA-78-8640-01A	-1.055798994	HPV16-IMM	4.252759396	HPV16-IMM	3.086215067	HPV16-IMM	5.406027631	HPV16-IMM	4.602648175	HPV16-IMM	8.057733757	HPV16-IMM	3.370687949	HPV16-IMM	4.362884928	HPV16-IMM	2.444975568	HPV16-IMM	3.45030673	HPV16-IMM	5.304799456	HPV16-IMM	-2.138433011	HPV16-IMM	3.470877953	HPV16-IMM	4.266246692	HPV16-IMM	4.538196276	HPV16-IMM	5.413688213	HPV16-IMM	4.111281771	HPV16-IMM	3.708796501	HPV16-IMM	0.030478246	HPV16-IMM	0.598455055	HPV16-IMM	3.320413267	HPV16-IMM	4.700764197	HPV16-IMM	-2.08863273	HPV16-IMM	2.517328023	HPV16-IMM	4.514769984
TCGA-78-8648-01A	-0.477898183	HPV16-IMM	3.1381236	HPV16-IMM	3.227984416	HPV16-IMM	5.491462958	HPV16-IMM	3.676317426	HPV16-IMM	8.116638482	HPV16-IMM	3.603702351	HPV16-IMM	4.078952808	HPV16-IMM	0.82781638	HPV16-IMM	2.850133108	HPV16-IMM	5.415992649	HPV16-IMM	-3.233942155	HPV16-IMM	2.808745269	HPV16-IMM	1.528473146	HPV16-IMM	3.040631885	HPV16-IMM	4.456656235	HPV16-IMM	2.643166158	HPV16-IMM	3.186459602	HPV16-IMM	-1.379890106	HPV16-IMM	0.089158456	HPV16-IMM	2.232330674	HPV16-IMM	4.05804197	HPV16-IMM	-1.649056584	HPV16-IMM	3.377288388	HPV16-IMM	4.374604953
TCGA-86-6851-01A	-0.892577782	HPV16-IMM	4.399887576	HPV16-IMM	2.846805627	HPV16-IMM	5.37889626	HPV16-IMM	5.18717884	HPV16-IMM	7.670412299	HPV16-IMM	3.37724988	HPV16-IMM	4.461165336	HPV16-IMM	1.434506376	HPV16-IMM	2.762031096	HPV16-IMM	5.345122971	HPV16-IMM	-2.971799063	HPV16-IMM	3.197526429	HPV16-IMM	3.385540645	HPV16-IMM	4.431699841	HPV16-IMM	5.012227647	HPV16-IMM	2.915039728	HPV16-IMM	3.489743325	HPV16-IMM	-0.454816825	HPV16-IMM	0.802268684	HPV16-IMM	1.817087308	HPV16-IMM	4.63808545	HPV16-IMM	-1.883771347	HPV16-IMM	2.588294739	HPV16-IMM	4.5402424
TCGA-86-7711-01A	-1.236086266	HPV16-IMM	3.545481709	HPV16-IMM	3.36255915	HPV16-IMM	5.521896862	HPV16-IMM	4.464296062	HPV16-IMM	7.481430007	HPV16-IMM	3.013900661	HPV16-IMM	4.425367275	HPV16-IMM	2.035673693	HPV16-IMM	4.189549206	HPV16-IMM	5.39489988	HPV16-IMM	-2.248431901	HPV16-IMM	3.200694818	HPV16-IMM	4.66091768	HPV16-IMM	3.209695696	HPV16-IMM	4.975494137	HPV16-IMM	4.860504952	HPV16-IMM	3.316722332	HPV16-IMM	-0.466464785	HPV16-IMM	0.227334139	HPV16-IMM	3.720315505	HPV16-IMM	4.569701804	HPV16-IMM	-1.760857498	HPV16-IMM	2.604637588	HPV16-IMM	4.470282516
TCGA-86-7713-01A	-0.342871928	HPV16-IMM	4.111226569	HPV16-IMM	2.841428059	HPV16-IMM	5.366148141	HPV16-IMM	4.116661416	HPV16-IMM	9.212193287	HPV16-IMM	3.712379581	HPV16-IMM	4.349181205	HPV16-IMM	2.15050472	HPV16-IMM	3.441034503	HPV16-IMM	5.259297286	HPV16-IMM	-2.263821351	HPV16-IMM	3.012519046	HPV16-IMM	4.176298675	HPV16-IMM	4.330525583	HPV16-IMM	5.461820554	HPV16-IMM	3.677440141	HPV16-IMM	3.736198955	HPV16-IMM	0.543042654	HPV16-IMM	0.811681956	HPV16-IMM	2.28298167	HPV16-IMM	5.09731436	HPV16-IMM	-1.580831246	HPV16-IMM	2.182712863	HPV16-IMM	4.497366573
TCGA-86-7714-01A	-0.440250108	HPV16-IMM	3.6849823	HPV16-IMM	3.008328613	HPV16-IMM	5.464217836	HPV16-IMM	4.112315422	HPV16-IMM	7.995597096	HPV16-IMM	3.01179138	HPV16-IMM	4.328486196	HPV16-IMM	1.45803434	HPV16-IMM	2.608992867	HPV16-IMM	5.390746199	HPV16-IMM	-3.107881322	HPV16-IMM	3.41490398	HPV16-IMM	3.612224629	HPV16-IMM	3.786924069	HPV16-IMM	4.815589315	HPV16-IMM	2.082905075	HPV16-IMM	3.384704054	HPV16-IMM	0.062056182	HPV16-IMM	0.537769718	HPV16-IMM	1.738990502	HPV16-IMM	4.55119371	HPV16-IMM	-1.354997726	HPV16-IMM	1.622983235	HPV16-IMM	4.351591895
TCGA-86-7953-01A	-0.796823192	HPV16-IMM	4.350595288	HPV16-IMM	3.125897755	HPV16-IMM	5.471545578	HPV16-IMM	4.392655214	HPV16-IMM	7.932883215	HPV16-IMM	3.171046356	HPV16-IMM	4.532838982	HPV16-IMM	1.996478595	HPV16-IMM	3.19921442	HPV16-IMM	5.371431819	HPV16-IMM	-2.993914629	HPV16-IMM	3.682711763	HPV16-IMM	3.462964888	HPV16-IMM	4.321220364	HPV16-IMM	4.923054626	HPV16-IMM	3.728635917	HPV16-IMM	3.490031969	HPV16-IMM	-0.072748552	HPV16-IMM	0.859455414	HPV16-IMM	2.220113068	HPV16-IMM	4.794255792	HPV16-IMM	-1.806756655	HPV16-IMM	2.777944182	HPV16-IMM	4.515015677
TCGA-86-7954-01A	-0.8755822	HPV16-IMM	3.461195806	HPV16-IMM	2.94593219	HPV16-IMM	5.40117879	HPV16-IMM	4.688311498	HPV16-IMM	7.921039197	HPV16-IMM	3.37048823	HPV16-IMM	4.272381172	HPV16-IMM	1.672507056	HPV16-IMM	3.243407902	HPV16-IMM	5.351645153	HPV16-IMM	-2.429972213	HPV16-IMM	3.403247441	HPV16-IMM	3.453024349	HPV16-IMM	3.908456661	HPV16-IMM	5.000999754	HPV16-IMM	3.265229116	HPV16-IMM	3.386999112	HPV16-IMM	0.062577846	HPV16-IMM	0.413792297	HPV16-IMM	2.680343592	HPV16-IMM	4.76615181	HPV16-IMM	-1.748650143	HPV16-IMM	2.70167736	HPV16-IMM	4.45088415
TCGA-86-8054-01A	-0.385299802	HPV16-IMM	4.527304962	HPV16-IMM	1.941954257	HPV16-IMM	5.433339309	HPV16-IMM	3.795294506	HPV16-IMM	8.576925917	HPV16-IMM	4.545842594	HPV16-IMM	4.077579319	HPV16-IMM	2.491406962	HPV16-IMM	3.599814702	HPV16-IMM	5.154332233	HPV16-IMM	-2.603879826	HPV16-IMM	2.902966296	HPV16-IMM	4.085877905	HPV16-IMM	4.618750527	HPV16-IMM	4.454642411	HPV16-IMM	4.699900581	HPV16-IMM	3.833894636	HPV16-IMM	0.516790946	HPV16-IMM	0.365209266	HPV16-IMM	1.670838701	HPV16-IMM	5.336064163	HPV16-IMM	-1.165830269	HPV16-IMM	2.779748289	HPV16-IMM	4.674142042
TCGA-86-8056-01A	-0.309436999	HPV16-IMM	4.284227992	HPV16-IMM	2.995933228	HPV16-IMM	5.463707361	HPV16-IMM	4.759520615	HPV16-IMM	8.684489252	HPV16-IMM	3.197617853	HPV16-IMM	4.570947491	HPV16-IMM	1.682931468	HPV16-IMM	2.606680897	HPV16-IMM	5.426303204	HPV16-IMM	-2.674337492	HPV16-IMM	3.570244692	HPV16-IMM	3.52376017	HPV16-IMM	4.487454489	HPV16-IMM	5.122667212	HPV16-IMM	2.847714636	HPV16-IMM	3.434226049	HPV16-IMM	0.449101829	HPV16-IMM	0.397974513	HPV16-IMM	2.334474689	HPV16-IMM	4.601847152	HPV16-IMM	-1.41690856	HPV16-IMM	2.246632454	HPV16-IMM	4.374663984
TCGA-86-8073-01A	-0.336553805	HPV16-IMM	3.733455931	HPV16-IMM	2.064933728	HPV16-IMM	5.458997704	HPV16-IMM	4.777693733	HPV16-IMM	8.493688592	HPV16-IMM	2.992977121	HPV16-IMM	4.276487273	HPV16-IMM	1.07602289	HPV16-IMM	2.802762754	HPV16-IMM	5.349803608	HPV16-IMM	-2.496870047	HPV16-IMM	3.640152811	HPV16-IMM	4.119661934	HPV16-IMM	3.909056177	HPV16-IMM	5.137654001	HPV16-IMM	4.165103134	HPV16-IMM	3.363857049	HPV16-IMM	0.483631544	HPV16-IMM	0.525392653	HPV16-IMM	2.657246479	HPV16-IMM	4.584108674	HPV16-IMM	-1.515776318	HPV16-IMM	2.35164845	HPV16-IMM	4.488679078
TCGA-86-8076-01A	-0.591783137	HPV16-IMM	4.151156748	HPV16-IMM	3.601183914	HPV16-IMM	5.448400255	HPV16-IMM	3.758281953	HPV16-IMM	7.657652719	HPV16-IMM	3.090604422	HPV16-IMM	4.335897416	HPV16-IMM	1.915654918	HPV16-IMM	2.93049959	HPV16-IMM	5.358255648	HPV16-IMM	-3.235011066	HPV16-IMM	2.953769476	HPV16-IMM	2.640335062	HPV16-IMM	4.123686744	HPV16-IMM	4.373717859	HPV16-IMM	2.559980999	HPV16-IMM	3.475368437	HPV16-IMM	-0.687402029	HPV16-IMM	-0.076465346	HPV16-IMM	1.713979943	HPV16-IMM	4.578823072	HPV16-IMM	-1.6845634	HPV16-IMM	2.132601644	HPV16-IMM	4.424525877
TCGA-86-8280-01A	-0.387661714	HPV16-IMM	3.694295661	HPV16-IMM	3.058188967	HPV16-IMM	5.450958498	HPV16-IMM	4.421903093	HPV16-IMM	8.034357443	HPV16-IMM	3.377918311	HPV16-IMM	4.138758515	HPV16-IMM	1.53611807	HPV16-IMM	2.895729664	HPV16-IMM	5.376439303	HPV16-IMM	-2.853651524	HPV16-IMM	3.542255412	HPV16-IMM	3.324840964	HPV16-IMM	4.164684757	HPV16-IMM	5.075319959	HPV16-IMM	3.254065007	HPV16-IMM	3.348271191	HPV16-IMM	0.197558067	HPV16-IMM	0.58064816	HPV16-IMM	2.714600794	HPV16-IMM	4.509716964	HPV16-IMM	-1.265596775	HPV16-IMM	2.467641984	HPV16-IMM	4.393355984
TCGA-86-8669-01A	-0.140967586	HPV16-IMM	4.371342054	HPV16-IMM	3.446870801	HPV16-IMM	5.469976929	HPV16-IMM	4.680173671	HPV16-IMM	9.24386368	HPV16-IMM	3.443706178	HPV16-IMM	4.393665632	HPV16-IMM	2.088777647	HPV16-IMM	3.178944098	HPV16-IMM	5.433931925	HPV16-IMM	-2.265067683	HPV16-IMM	3.399737829	HPV16-IMM	3.585347446	HPV16-IMM	4.131391537	HPV16-IMM	5.680545922	HPV16-IMM	3.567670358	HPV16-IMM	3.574268964	HPV16-IMM	0.325130799	HPV16-IMM	0.603184691	HPV16-IMM	2.727744401	HPV16-IMM	4.879012036	HPV16-IMM	-1.158899433	HPV16-IMM	3.045249521	HPV16-IMM	4.398714531
TCGA-86-8671-01A	-0.447050099	HPV16-IMM	3.942879215	HPV16-IMM	3.174721561	HPV16-IMM	5.38037041	HPV16-IMM	4.211633571	HPV16-IMM	7.896237782	HPV16-IMM	3.569208375	HPV16-IMM	4.254943145	HPV16-IMM	1.207164532	HPV16-IMM	2.87320437	HPV16-IMM	5.394152538	HPV16-IMM	-3.266309644	HPV16-IMM	3.059275513	HPV16-IMM	1.956164909	HPV16-IMM	3.802683014	HPV16-IMM	4.631784485	HPV16-IMM	1.86993944	HPV16-IMM	3.359432168	HPV16-IMM	-0.880572905	HPV16-IMM	0.475280904	HPV16-IMM	2.154510226	HPV16-IMM	4.541101081	HPV16-IMM	-1.754024906	HPV16-IMM	3.150769339	HPV16-IMM	4.455134714
TCGA-86-8674-01A	-0.878697074	HPV16-IMM	3.267489908	HPV16-IMM	3.434142024	HPV16-IMM	5.464801248	HPV16-IMM	4.121876484	HPV16-IMM	8.760106822	HPV16-IMM	3.18092826	HPV16-IMM	4.190037595	HPV16-IMM	2.382203861	HPV16-IMM	2.793979094	HPV16-IMM	5.394967896	HPV16-IMM	-2.635597204	HPV16-IMM	3.428404365	HPV16-IMM	2.816774375	HPV16-IMM	3.464627513	HPV16-IMM	5.325843626	HPV16-IMM	3.865779326	HPV16-IMM	3.538707102	HPV16-IMM	0.480278634	HPV16-IMM	-0.028230358	HPV16-IMM	2.35983994	HPV16-IMM	4.519033999	HPV16-IMM	-1.629946728	HPV16-IMM	1.753102894	HPV16-IMM	4.294342247
TCGA-86-A456-01A	-0.234118455	HPV16-IMM	4.060571301	HPV16-IMM	3.62588473	HPV16-IMM	5.418928272	HPV16-IMM	4.520635524	HPV16-IMM	8.286758269	HPV16-IMM	3.306409843	HPV16-IMM	4.375727941	HPV16-IMM	1.386932748	HPV16-IMM	2.800887439	HPV16-IMM	5.439117607	HPV16-IMM	-2.515513503	HPV16-IMM	3.667040506	HPV16-IMM	3.370392645	HPV16-IMM	4.42339573	HPV16-IMM	5.101998835	HPV16-IMM	2.265454526	HPV16-IMM	3.406686846	HPV16-IMM	-0.093697787	HPV16-IMM	0.642163365	HPV16-IMM	2.944428885	HPV16-IMM	4.747016165	HPV16-IMM	-1.368357121	HPV16-IMM	2.568065607	HPV16-IMM	4.415991821
TCGA-86-A4P7-01A	-0.440192512	HPV16-IMM	4.097712631	HPV16-IMM	2.966074084	HPV16-IMM	5.397840303	HPV16-IMM	4.236874761	HPV16-IMM	8.397283651	HPV16-IMM	3.624995117	HPV16-IMM	4.160696974	HPV16-IMM	1.607666147	HPV16-IMM	2.936411071	HPV16-IMM	5.358247837	HPV16-IMM	-2.706398763	HPV16-IMM	3.392006471	HPV16-IMM	2.488993008	HPV16-IMM	4.161639898	HPV16-IMM	4.881319609	HPV16-IMM	2.469489575	HPV16-IMM	3.457622645	HPV16-IMM	0.237794547	HPV16-IMM	0.358032285	HPV16-IMM	2.695938941	HPV16-IMM	4.627328296	HPV16-IMM	-1.582181477	HPV16-IMM	2.613699459	HPV16-IMM	4.446314222
TCGA-86-A4P8-01A	0.211771864	HPV16-IMM	4.218653366	HPV16-IMM	2.9820654	HPV16-IMM	5.414042327	HPV16-IMM	3.9130862	HPV16-IMM	8.095066132	HPV16-IMM	3.459844691	HPV16-IMM	4.192205817	HPV16-IMM	1.014595603	HPV16-IMM	2.386273754	HPV16-IMM	5.382319076	HPV16-IMM	-3.090682609	HPV16-IMM	3.15045787	HPV16-IMM	2.55631452	HPV16-IMM	3.758173372	HPV16-IMM	4.746781658	HPV16-IMM	1.778252982	HPV16-IMM	3.333634537	HPV16-IMM	-0.390320532	HPV16-IMM	0.379686376	HPV16-IMM	2.193055947	HPV16-IMM	4.294459491	HPV16-IMM	-1.374017985	HPV16-IMM	2.928510348	HPV16-IMM	4.431441677
TCGA-91-6828-01A	-0.353589751	HPV16-IMM	4.344837069	HPV16-IMM	2.692644556	HPV16-IMM	5.454834039	HPV16-IMM	4.45476947	HPV16-IMM	8.673597866	HPV16-IMM	3.258437785	HPV16-IMM	4.479058583	HPV16-IMM	1.778981997	HPV16-IMM	3.087375832	HPV16-IMM	5.36248011	HPV16-IMM	-2.504064341	HPV16-IMM	3.341554284	HPV16-IMM	3.446331245	HPV16-IMM	4.093854327	HPV16-IMM	5.373103045	HPV16-IMM	3.239084472	HPV16-IMM	3.500484547	HPV16-IMM	0.264999117	HPV16-IMM	0.453593122	HPV16-IMM	2.183990308	HPV16-IMM	5.010180262	HPV16-IMM	-1.049394253	HPV16-IMM	2.826399975	HPV16-IMM	4.422443238
TCGA-91-6830-01A	-0.801389015	HPV16-IMM	2.905215815	HPV16-IMM	2.740302818	HPV16-IMM	5.511989789	HPV16-IMM	3.762380206	HPV16-IMM	7.925369535	HPV16-IMM	3.557674849	HPV16-IMM	4.280389078	HPV16-IMM	1.086584588	HPV16-IMM	3.098343053	HPV16-IMM	5.429001741	HPV16-IMM	-2.617508945	HPV16-IMM	3.345966209	HPV16-IMM	3.752906667	HPV16-IMM	2.97342454	HPV16-IMM	4.814744932	HPV16-IMM	3.531803876	HPV16-IMM	3.333553381	HPV16-IMM	0.184408008	HPV16-IMM	0.250625528	HPV16-IMM	2.818925742	HPV16-IMM	4.543994363	HPV16-IMM	-1.787056251	HPV16-IMM	2.307104046	HPV16-IMM	4.428491529
TCGA-91-6835-01A	-0.596459857	HPV16-IMM	4.526240938	HPV16-IMM	2.686024216	HPV16-IMM	5.417412012	HPV16-IMM	4.407429074	HPV16-IMM	8.388505072	HPV16-IMM	3.590072112	HPV16-IMM	4.506137521	HPV16-IMM	1.52890388	HPV16-IMM	3.427917282	HPV16-IMM	5.30108841	HPV16-IMM	-2.45479628	HPV16-IMM	3.200059805	HPV16-IMM	3.630973258	HPV16-IMM	4.5297802	HPV16-IMM	4.796571904	HPV16-IMM	3.019052878	HPV16-IMM	3.443518899	HPV16-IMM	-0.156795031	HPV16-IMM	0.49578048	HPV16-IMM	2.610685607	HPV16-IMM	4.820124473	HPV16-IMM	-1.657029038	HPV16-IMM	2.534932872	HPV16-IMM	4.509597643
TCGA-91-6849-01A	-0.362963845	HPV16-IMM	3.698881232	HPV16-IMM	3.67373187	HPV16-IMM	5.533220973	HPV16-IMM	4.539365422	HPV16-IMM	8.905638685	HPV16-IMM	3.246392949	HPV16-IMM	4.301693981	HPV16-IMM	1.867315875	HPV16-IMM	3.048386798	HPV16-IMM	5.452234991	HPV16-IMM	-2.796325356	HPV16-IMM	3.462592705	HPV16-IMM	3.356438202	HPV16-IMM	3.830656636	HPV16-IMM	5.444970851	HPV16-IMM	3.182696141	HPV16-IMM	3.37187328	HPV16-IMM	0.452195485	HPV16-IMM	0.300433323	HPV16-IMM	2.763536778	HPV16-IMM	4.396670476	HPV16-IMM	-1.283592957	HPV16-IMM	2.135033061	HPV16-IMM	4.291177653
TCGA-91-7771-01A	-0.360702515	HPV16-IMM	3.657872216	HPV16-IMM	2.79900121	HPV16-IMM	5.492606235	HPV16-IMM	4.058292481	HPV16-IMM	8.275935045	HPV16-IMM	3.317444914	HPV16-IMM	4.375386267	HPV16-IMM	1.532951338	HPV16-IMM	2.976628293	HPV16-IMM	5.401995654	HPV16-IMM	-2.879645969	HPV16-IMM	3.180967334	HPV16-IMM	2.585400381	HPV16-IMM	3.694669391	HPV16-IMM	4.807970784	HPV16-IMM	2.945775866	HPV16-IMM	3.455802038	HPV16-IMM	-0.136809081	HPV16-IMM	0.159993585	HPV16-IMM	1.973964348	HPV16-IMM	4.785685296	HPV16-IMM	-1.329267629	HPV16-IMM	2.340292903	HPV16-IMM	4.372279279
TCGA-91-8496-01A	-0.261803686	HPV16-IMM	3.563703164	HPV16-IMM	3.571172848	HPV16-IMM	5.493165717	HPV16-IMM	3.989422369	HPV16-IMM	8.39659231	HPV16-IMM	3.113260961	HPV16-IMM	4.233353758	HPV16-IMM	2.194205648	HPV16-IMM	3.112530544	HPV16-IMM	5.426662238	HPV16-IMM	-3.039902522	HPV16-IMM	3.755633074	HPV16-IMM	3.347546684	HPV16-IMM	3.993248042	HPV16-IMM	5.163538117	HPV16-IMM	2.148074169	HPV16-IMM	3.368262285	HPV16-IMM	0.412968489	HPV16-IMM	0.528970702	HPV16-IMM	3.295530024	HPV16-IMM	4.825171365	HPV16-IMM	-1.151662116	HPV16-IMM	2.11302026	HPV16-IMM	4.390745444
TCGA-91-8497-01A	0.240180147	HPV16-IMM	4.412355941	HPV16-IMM	2.94877496	HPV16-IMM	5.354668067	HPV16-IMM	4.469420096	HPV16-IMM	8.512647854	HPV16-IMM	3.728320053	HPV16-IMM	4.145595791	HPV16-IMM	1.523962596	HPV16-IMM	2.667494747	HPV16-IMM	5.365332321	HPV16-IMM	-2.75274726	HPV16-IMM	3.131487275	HPV16-IMM	2.714435673	HPV16-IMM	3.971129544	HPV16-IMM	5.035856775	HPV16-IMM	2.695185995	HPV16-IMM	3.535411543	HPV16-IMM	-0.26311004	HPV16-IMM	0.461597358	HPV16-IMM	2.326721648	HPV16-IMM	4.792399311	HPV16-IMM	-1.165731488	HPV16-IMM	2.940885306	HPV16-IMM	4.461718804
TCGA-91-A4BD-01A	-0.185508679	HPV16-IMM	4.02534943	HPV16-IMM	3.66566769	HPV16-IMM	5.449004986	HPV16-IMM	4.374828653	HPV16-IMM	8.351697401	HPV16-IMM	3.504157769	HPV16-IMM	4.133038768	HPV16-IMM	2.153950084	HPV16-IMM	2.94399341	HPV16-IMM	5.420095533	HPV16-IMM	-3.0657373	HPV16-IMM	3.774001244	HPV16-IMM	3.336675182	HPV16-IMM	4.154329883	HPV16-IMM	4.928918365	HPV16-IMM	1.909744685	HPV16-IMM	3.499222482	HPV16-IMM	0.396668456	HPV16-IMM	0.525018917	HPV16-IMM	2.860257495	HPV16-IMM	4.969961105	HPV16-IMM	-1.350208307	HPV16-IMM	1.947363677	HPV16-IMM	4.431072272
TCGA-93-7347-01A	-0.64884744	HPV16-IMM	3.289607756	HPV16-IMM	3.2314121	HPV16-IMM	5.449691722	HPV16-IMM	4.239772596	HPV16-IMM	8.52307936	HPV16-IMM	3.210430737	HPV16-IMM	4.370804789	HPV16-IMM	1.329623036	HPV16-IMM	2.848464196	HPV16-IMM	5.456883399	HPV16-IMM	-3.185606411	HPV16-IMM	3.429286371	HPV16-IMM	2.38443488	HPV16-IMM	3.348210648	HPV16-IMM	4.824000546	HPV16-IMM	2.167107075	HPV16-IMM	3.356603114	HPV16-IMM	-0.783855489	HPV16-IMM	0.256606596	HPV16-IMM	2.520878653	HPV16-IMM	4.526429347	HPV16-IMM	-1.619127253	HPV16-IMM	2.399175767	HPV16-IMM	4.374110252
TCGA-93-7348-01A	-0.629295656	HPV16-IMM	3.854955304	HPV16-IMM	3.062798681	HPV16-IMM	5.449912194	HPV16-IMM	4.156480445	HPV16-IMM	8.833198225	HPV16-IMM	2.994554901	HPV16-IMM	4.190796058	HPV16-IMM	1.624507168	HPV16-IMM	2.985107994	HPV16-IMM	5.411960592	HPV16-IMM	-2.691945816	HPV16-IMM	3.486717722	HPV16-IMM	2.951291887	HPV16-IMM	4.004806773	HPV16-IMM	4.779503537	HPV16-IMM	3.520594689	HPV16-IMM	3.348787026	HPV16-IMM	0.396095788	HPV16-IMM	0.247830796	HPV16-IMM	2.768462141	HPV16-IMM	4.562291777	HPV16-IMM	-1.368407335	HPV16-IMM	2.236296691	HPV16-IMM	4.396168458
TCGA-93-A4JO-01A	-0.881838456	HPV16-IMM	4.113851158	HPV16-IMM	2.835466768	HPV16-IMM	5.3742854	HPV16-IMM	4.350735843	HPV16-IMM	8.163764138	HPV16-IMM	3.577440417	HPV16-IMM	4.171576529	HPV16-IMM	1.706476254	HPV16-IMM	3.145547709	HPV16-IMM	5.363517284	HPV16-IMM	-2.541427781	HPV16-IMM	3.184579864	HPV16-IMM	2.617941996	HPV16-IMM	4.679126097	HPV16-IMM	4.810658164	HPV16-IMM	1.943180847	HPV16-IMM	3.491853362	HPV16-IMM	-0.245538951	HPV16-IMM	0.374403199	HPV16-IMM	2.753195504	HPV16-IMM	4.839499344	HPV16-IMM	-1.939391769	HPV16-IMM	2.201183592	HPV16-IMM	4.548939372
TCGA-93-A4JP-01A	-0.573042728	HPV16-IMM	3.574896787	HPV16-IMM	2.495645903	HPV16-IMM	5.436382621	HPV16-IMM	4.430267736	HPV16-IMM	8.211913992	HPV16-IMM	2.957551484	HPV16-IMM	4.190780512	HPV16-IMM	1.70058635	HPV16-IMM	2.69282132	HPV16-IMM	5.336849794	HPV16-IMM	-2.562257163	HPV16-IMM	3.412056426	HPV16-IMM	4.104933071	HPV16-IMM	3.701287273	HPV16-IMM	5.019550512	HPV16-IMM	3.672139254	HPV16-IMM	3.350373378	HPV16-IMM	0.778497877	HPV16-IMM	0.495399696	HPV16-IMM	2.964499471	HPV16-IMM	4.63161096	HPV16-IMM	-1.518848427	HPV16-IMM	2.346103567	HPV16-IMM	4.437725112
TCGA-95-7039-01A	-0.904817787	HPV16-IMM	2.832856135	HPV16-IMM	2.877705774	HPV16-IMM	5.448337802	HPV16-IMM	4.618303817	HPV16-IMM	8.152847843	HPV16-IMM	2.96935209	HPV16-IMM	4.224420893	HPV16-IMM	1.747820729	HPV16-IMM	2.73115116	HPV16-IMM	5.426589321	HPV16-IMM	-2.777677728	HPV16-IMM	3.745874826	HPV16-IMM	3.260973608	HPV16-IMM	3.317014743	HPV16-IMM	5.407226887	HPV16-IMM	2.64892118	HPV16-IMM	3.460710856	HPV16-IMM	-0.78746236	HPV16-IMM	0.445880914	HPV16-IMM	2.739888703	HPV16-IMM	4.636441364	HPV16-IMM	-1.684430322	HPV16-IMM	1.924501554	HPV16-IMM	4.418467495
TCGA-95-7567-01A	-1.136931115	HPV16-IMM	3.128203056	HPV16-IMM	2.939378466	HPV16-IMM	5.462253941	HPV16-IMM	4.469472725	HPV16-IMM	8.00843941	HPV16-IMM	3.488242592	HPV16-IMM	4.429863693	HPV16-IMM	1.847823157	HPV16-IMM	3.126055481	HPV16-IMM	5.407597026	HPV16-IMM	-2.846092723	HPV16-IMM	3.625126801	HPV16-IMM	2.547195518	HPV16-IMM	3.491969299	HPV16-IMM	5.223770417	HPV16-IMM	2.741044594	HPV16-IMM	3.526759615	HPV16-IMM	-0.132389288	HPV16-IMM	0.272290703	HPV16-IMM	2.542048199	HPV16-IMM	4.567374066	HPV16-IMM	-1.999462955	HPV16-IMM	2.143591318	HPV16-IMM	4.452997045
TCGA-95-7948-01A	-0.798652641	HPV16-IMM	3.408847655	HPV16-IMM	3.17609569	HPV16-IMM	5.433215342	HPV16-IMM	4.364098736	HPV16-IMM	8.741308938	HPV16-IMM	3.298085927	HPV16-IMM	4.101501504	HPV16-IMM	1.568877912	HPV16-IMM	2.365441853	HPV16-IMM	5.380240981	HPV16-IMM	-2.901885447	HPV16-IMM	3.466381846	HPV16-IMM	3.099898773	HPV16-IMM	3.85709963	HPV16-IMM	4.644220693	HPV16-IMM	3.096484546	HPV16-IMM	3.415280869	HPV16-IMM	-0.215424514	HPV16-IMM	0.422903138	HPV16-IMM	2.001913473	HPV16-IMM	4.612637966	HPV16-IMM	-1.566243708	HPV16-IMM	2.13532505	HPV16-IMM	4.406494035
TCGA-95-8039-01A	-0.760481331	HPV16-IMM	3.513066796	HPV16-IMM	3.423722794	HPV16-IMM	5.492451519	HPV16-IMM	4.198818392	HPV16-IMM	8.197293927	HPV16-IMM	3.041349889	HPV16-IMM	4.445312126	HPV16-IMM	1.655548759	HPV16-IMM	2.77867617	HPV16-IMM	5.436896776	HPV16-IMM	-3.058751418	HPV16-IMM	3.62163232	HPV16-IMM	3.39222028	HPV16-IMM	3.629647444	HPV16-IMM	4.903455097	HPV16-IMM	2.373506106	HPV16-IMM	3.388201001	HPV16-IMM	-0.244540317	HPV16-IMM	0.349290991	HPV16-IMM	2.625676764	HPV16-IMM	4.473662034	HPV16-IMM	-1.868382855	HPV16-IMM	2.072267461	HPV16-IMM	4.406795853
TCGA-95-A4VP-01A	-0.47277489	HPV16-IMM	3.389654556	HPV16-IMM	2.88550309	HPV16-IMM	5.3691066	HPV16-IMM	3.521519094	HPV16-IMM	8.560710537	HPV16-IMM	3.960796774	HPV16-IMM	4.001254625	HPV16-IMM	1.754809747	HPV16-IMM	3.060430529	HPV16-IMM	5.39797908	HPV16-IMM	-2.790625621	HPV16-IMM	3.262033692	HPV16-IMM	1.95142576	HPV16-IMM	3.28505218	HPV16-IMM	4.982072445	HPV16-IMM	2.699169601	HPV16-IMM	3.54945968	HPV16-IMM	-0.308061516	HPV16-IMM	0.162324774	HPV16-IMM	3.040412144	HPV16-IMM	4.719349378	HPV16-IMM	-1.436982626	HPV16-IMM	2.958881989	HPV16-IMM	4.479243713
TCGA-97-7546-01A	-0.338240412	HPV16-IMM	3.932547775	HPV16-IMM	2.579588934	HPV16-IMM	5.498731702	HPV16-IMM	4.128400563	HPV16-IMM	7.917133305	HPV16-IMM	3.047523591	HPV16-IMM	4.22748056	HPV16-IMM	1.206744598	HPV16-IMM	2.766335585	HPV16-IMM	5.319478395	HPV16-IMM	-3.145831267	HPV16-IMM	3.20518341	HPV16-IMM	4.401506089	HPV16-IMM	3.769058649	HPV16-IMM	5.016493608	HPV16-IMM	3.98752171	HPV16-IMM	3.329704551	HPV16-IMM	0.23461075	HPV16-IMM	0.202892668	HPV16-IMM	2.467681159	HPV16-IMM	4.519885629	HPV16-IMM	-1.077698139	HPV16-IMM	2.366365017	HPV16-IMM	4.40278384
TCGA-97-7547-01A	-0.170256488	HPV16-IMM	3.954967384	HPV16-IMM	3.311778528	HPV16-IMM	5.535361092	HPV16-IMM	4.776321827	HPV16-IMM	8.792335984	HPV16-IMM	3.038691058	HPV16-IMM	4.399506948	HPV16-IMM	2.161307207	HPV16-IMM	3.036821452	HPV16-IMM	5.494161394	HPV16-IMM	-2.230350671	HPV16-IMM	3.702042408	HPV16-IMM	2.234170219	HPV16-IMM	3.167291589	HPV16-IMM	5.53184544	HPV16-IMM	2.963823527	HPV16-IMM	3.394257305	HPV16-IMM	0.211528439	HPV16-IMM	0.667463083	HPV16-IMM	3.277149003	HPV16-IMM	4.860411231	HPV16-IMM	-1.227304531	HPV16-IMM	2.025685153	HPV16-IMM	4.297304293
TCGA-97-7552-01A	-0.535564975	HPV16-IMM	3.905739686	HPV16-IMM	2.811068565	HPV16-IMM	5.448435474	HPV16-IMM	4.176190578	HPV16-IMM	7.855323524	HPV16-IMM	3.249261391	HPV16-IMM	4.51241017	HPV16-IMM	1.766420912	HPV16-IMM	3.033554181	HPV16-IMM	5.429260571	HPV16-IMM	-3.026266754	HPV16-IMM	3.406386257	HPV16-IMM	2.639804965	HPV16-IMM	3.785083197	HPV16-IMM	4.785073251	HPV16-IMM	1.737534238	HPV16-IMM	3.451002243	HPV16-IMM	-0.584753339	HPV16-IMM	0.436461411	HPV16-IMM	2.268865212	HPV16-IMM	4.729917685	HPV16-IMM	-1.884896536	HPV16-IMM	2.191714192	HPV16-IMM	4.348785907
TCGA-97-7553-01A	-0.501414672	HPV16-IMM	3.687598244	HPV16-IMM	2.67154346	HPV16-IMM	5.472865404	HPV16-IMM	4.140923017	HPV16-IMM	7.640246443	HPV16-IMM	3.174337206	HPV16-IMM	4.311722421	HPV16-IMM	1.57297029	HPV16-IMM	2.937767341	HPV16-IMM	5.363386215	HPV16-IMM	-2.873656639	HPV16-IMM	3.336419312	HPV16-IMM	3.151340994	HPV16-IMM	3.71082265	HPV16-IMM	4.750357021	HPV16-IMM	2.892720713	HPV16-IMM	3.318313353	HPV16-IMM	-0.43127044	HPV16-IMM	0.300059604	HPV16-IMM	2.276861759	HPV16-IMM	4.557018969	HPV16-IMM	-1.624697672	HPV16-IMM	2.66803444	HPV16-IMM	4.434821715
TCGA-97-7938-01A	-0.495711546	HPV16-IMM	3.54963095	HPV16-IMM	2.797994485	HPV16-IMM	5.56304515	HPV16-IMM	4.29932659	HPV16-IMM	8.836601283	HPV16-IMM	2.807561141	HPV16-IMM	4.434493809	HPV16-IMM	1.460469547	HPV16-IMM	2.654554418	HPV16-IMM	5.39274773	HPV16-IMM	-2.946628776	HPV16-IMM	3.587767608	HPV16-IMM	3.575944482	HPV16-IMM	3.409589337	HPV16-IMM	5.393054349	HPV16-IMM	3.344905235	HPV16-IMM	3.331509327	HPV16-IMM	0.394168969	HPV16-IMM	0.4934558	HPV16-IMM	2.533069303	HPV16-IMM	4.531591586	HPV16-IMM	-1.25453487	HPV16-IMM	2.004418922	HPV16-IMM	4.310382796
TCGA-97-7941-01A	-0.053564914	HPV16-IMM	3.639876094	HPV16-IMM	2.842009444	HPV16-IMM	5.412446802	HPV16-IMM	4.167109226	HPV16-IMM	8.6674399	HPV16-IMM	3.709441723	HPV16-IMM	4.185897524	HPV16-IMM	1.55005361	HPV16-IMM	2.452330055	HPV16-IMM	5.466163184	HPV16-IMM	-2.846896446	HPV16-IMM	3.519975959	HPV16-IMM	1.996928385	HPV16-IMM	3.775841627	HPV16-IMM	4.672922104	HPV16-IMM	2.010291548	HPV16-IMM	3.545981205	HPV16-IMM	-0.168910058	HPV16-IMM	0.528432108	HPV16-IMM	2.571316039	HPV16-IMM	4.847119568	HPV16-IMM	-1.781924593	HPV16-IMM	1.856001256	HPV16-IMM	4.341416196
TCGA-97-8172-01A	-0.237156353	HPV16-IMM	4.177167251	HPV16-IMM	2.68137043	HPV16-IMM	5.392092481	HPV16-IMM	4.411336881	HPV16-IMM	8.159847948	HPV16-IMM	3.458693489	HPV16-IMM	4.161418956	HPV16-IMM	1.265200474	HPV16-IMM	2.577570047	HPV16-IMM	5.334781088	HPV16-IMM	-2.877028907	HPV16-IMM	3.022197018	HPV16-IMM	3.14811661	HPV16-IMM	3.817545609	HPV16-IMM	4.919263855	HPV16-IMM	2.768713936	HPV16-IMM	3.443898229	HPV16-IMM	-0.019709507	HPV16-IMM	0.188054397	HPV16-IMM	1.988418364	HPV16-IMM	4.774710009	HPV16-IMM	-1.250441256	HPV16-IMM	2.474082165	HPV16-IMM	4.434904466
TCGA-97-8174-01A	0.059360925	HPV16-IMM	3.545981734	HPV16-IMM	3.101959323	HPV16-IMM	5.483319252	HPV16-IMM	3.671767999	HPV16-IMM	8.660836794	HPV16-IMM	3.286044449	HPV16-IMM	4.042335337	HPV16-IMM	1.188921605	HPV16-IMM	2.498597023	HPV16-IMM	5.369674983	HPV16-IMM	-2.949230961	HPV16-IMM	2.870526411	HPV16-IMM	3.005434455	HPV16-IMM	2.948027	HPV16-IMM	4.916805141	HPV16-IMM	3.074515863	HPV16-IMM	3.340581089	HPV16-IMM	-0.345589976	HPV16-IMM	0.033932935	HPV16-IMM	2.089668297	HPV16-IMM	4.234115181	HPV16-IMM	-1.266530005	HPV16-IMM	2.811344118	HPV16-IMM	4.283767066
TCGA-97-8547-01A	-0.335277864	HPV16-IMM	3.251609717	HPV16-IMM	3.131229615	HPV16-IMM	5.461772451	HPV16-IMM	4.179368777	HPV16-IMM	8.575657736	HPV16-IMM	3.671273941	HPV16-IMM	4.078930793	HPV16-IMM	1.306461868	HPV16-IMM	2.948874014	HPV16-IMM	5.468401345	HPV16-IMM	-2.828844671	HPV16-IMM	3.406212803	HPV16-IMM	2.680972291	HPV16-IMM	3.57995259	HPV16-IMM	4.88867878	HPV16-IMM	2.208915851	HPV16-IMM	3.342658911	HPV16-IMM	-0.108044443	HPV16-IMM	0.694169288	HPV16-IMM	2.686190581	HPV16-IMM	4.581485293	HPV16-IMM	-1.556291125	HPV16-IMM	2.303865564	HPV16-IMM	4.367718375
TCGA-97-8552-01A	0.070487013	HPV16-IMM	4.256513772	HPV16-IMM	2.990718572	HPV16-IMM	5.387477962	HPV16-IMM	4.133849495	HPV16-IMM	8.170191495	HPV16-IMM	3.348960196	HPV16-IMM	4.002300158	HPV16-IMM	1.46721263	HPV16-IMM	2.710570159	HPV16-IMM	5.38227372	HPV16-IMM	-2.771511692	HPV16-IMM	3.473718551	HPV16-IMM	3.469156744	HPV16-IMM	4.197490298	HPV16-IMM	4.849483725	HPV16-IMM	2.332813017	HPV16-IMM	3.426763849	HPV16-IMM	0.062239324	HPV16-IMM	0.366892875	HPV16-IMM	2.834589318	HPV16-IMM	4.776641551	HPV16-IMM	-1.231624486	HPV16-IMM	2.023801003	HPV16-IMM	4.425116151
TCGA-97-A4M1-01A	0.041514597	HPV16-IMM	3.941431437	HPV16-IMM	3.063577561	HPV16-IMM	5.391713982	HPV16-IMM	3.92277792	HPV16-IMM	8.533293558	HPV16-IMM	3.38682159	HPV16-IMM	4.030873176	HPV16-IMM	1.560213363	HPV16-IMM	2.638684841	HPV16-IMM	5.343133246	HPV16-IMM	-2.637072136	HPV16-IMM	3.305986173	HPV16-IMM	3.519209186	HPV16-IMM	3.973909492	HPV16-IMM	5.134109176	HPV16-IMM	2.895657888	HPV16-IMM	3.469662849	HPV16-IMM	0.662409561	HPV16-IMM	0.362680399	HPV16-IMM	3.461021416	HPV16-IMM	4.760949479	HPV16-IMM	-1.359434133	HPV16-IMM	2.351576304	HPV16-IMM	4.462927706
TCGA-97-A4M2-01A	-0.121526331	HPV16-IMM	4.274920984	HPV16-IMM	3.312981411	HPV16-IMM	5.382569903	HPV16-IMM	4.050174873	HPV16-IMM	8.113380723	HPV16-IMM	3.402674114	HPV16-IMM	4.202394033	HPV16-IMM	1.398184897	HPV16-IMM	2.647439868	HPV16-IMM	5.375020848	HPV16-IMM	-2.913951494	HPV16-IMM	3.157510668	HPV16-IMM	2.475507744	HPV16-IMM	4.013826866	HPV16-IMM	4.842567523	HPV16-IMM	1.963829922	HPV16-IMM	3.443905	HPV16-IMM	-0.195364999	HPV16-IMM	0.279726691	HPV16-IMM	2.214845584	HPV16-IMM	4.639955984	HPV16-IMM	-1.531030505	HPV16-IMM	2.557514642	HPV16-IMM	4.448194765
TCGA-97-A4M3-01A	-0.41506012	HPV16-IMM	3.420248163	HPV16-IMM	3.339885946	HPV16-IMM	5.474627202	HPV16-IMM	3.837616429	HPV16-IMM	8.973796164	HPV16-IMM	3.584595505	HPV16-IMM	4.279156641	HPV16-IMM	1.587619044	HPV16-IMM	2.718712947	HPV16-IMM	5.405352651	HPV16-IMM	-2.920752733	HPV16-IMM	3.236786286	HPV16-IMM	2.916610533	HPV16-IMM	3.393691952	HPV16-IMM	5.374549998	HPV16-IMM	3.530239709	HPV16-IMM	3.519131258	HPV16-IMM	0.011286532	HPV16-IMM	0.334491108	HPV16-IMM	2.633304742	HPV16-IMM	4.44312443	HPV16-IMM	-1.400955424	HPV16-IMM	2.44210435	HPV16-IMM	4.355249135
TCGA-97-A4M6-01A	-0.370862143	HPV16-IMM	3.733004433	HPV16-IMM	3.425400343	HPV16-IMM	5.39336279	HPV16-IMM	4.006043638	HPV16-IMM	7.274027048	HPV16-IMM	3.489649397	HPV16-IMM	4.293151755	HPV16-IMM	1.514194983	HPV16-IMM	2.94026914	HPV16-IMM	5.391747534	HPV16-IMM	-2.880150574	HPV16-IMM	3.349754371	HPV16-IMM	3.222853258	HPV16-IMM	3.652404984	HPV16-IMM	4.757384881	HPV16-IMM	2.652569695	HPV16-IMM	3.383805113	HPV16-IMM	0.268984217	HPV16-IMM	0.468707374	HPV16-IMM	2.417293477	HPV16-IMM	4.847220066	HPV16-IMM	-1.659851624	HPV16-IMM	2.252873275	HPV16-IMM	4.464164434
TCGA-97-A4M7-01A	-0.368441776	HPV16-IMM	3.881923994	HPV16-IMM	2.812166445	HPV16-IMM	5.374658304	HPV16-IMM	3.906316592	HPV16-IMM	8.127342052	HPV16-IMM	3.297940958	HPV16-IMM	4.19371451	HPV16-IMM	1.429243103	HPV16-IMM	2.818578659	HPV16-IMM	5.384521601	HPV16-IMM	-2.919691765	HPV16-IMM	3.120507207	HPV16-IMM	3.168385895	HPV16-IMM	3.537424226	HPV16-IMM	4.895365416	HPV16-IMM	2.27997372	HPV16-IMM	3.427401917	HPV16-IMM	-0.301274637	HPV16-IMM	0.242759328	HPV16-IMM	2.307586696	HPV16-IMM	4.492356244	HPV16-IMM	-1.505982779	HPV16-IMM	2.518146224	HPV16-IMM	4.419298122
TCGA-99-7458-01A	-0.286700206	HPV16-IMM	4.168320449	HPV16-IMM	2.873291176	HPV16-IMM	5.473307389	HPV16-IMM	4.024040833	HPV16-IMM	7.936170965	HPV16-IMM	3.250323072	HPV16-IMM	4.317890918	HPV16-IMM	1.806443628	HPV16-IMM	3.051424393	HPV16-IMM	5.380269247	HPV16-IMM	-3.044703337	HPV16-IMM	3.367797814	HPV16-IMM	3.534128917	HPV16-IMM	4.075003489	HPV16-IMM	4.554576427	HPV16-IMM	2.535718466	HPV16-IMM	3.382081297	HPV16-IMM	-0.232450626	HPV16-IMM	0.349888494	HPV16-IMM	2.321703387	HPV16-IMM	4.724759093	HPV16-IMM	-1.222283404	HPV16-IMM	2.147506958	HPV16-IMM	4.407332392
TCGA-99-8025-01A	-0.822905612	HPV16-IMM	3.363120121	HPV16-IMM	2.868089767	HPV16-IMM	5.448093159	HPV16-IMM	4.181053639	HPV16-IMM	8.811482856	HPV16-IMM	3.19433285	HPV16-IMM	4.23057467	HPV16-IMM	1.877747044	HPV16-IMM	3.072817355	HPV16-IMM	5.399471113	HPV16-IMM	-2.708885453	HPV16-IMM	3.624211107	HPV16-IMM	3.38383975	HPV16-IMM	3.623502767	HPV16-IMM	4.886942318	HPV16-IMM	3.123874228	HPV16-IMM	3.465054401	HPV16-IMM	0.320219189	HPV16-IMM	0.309976009	HPV16-IMM	3.048222271	HPV16-IMM	4.769466033	HPV16-IMM	-1.812188903	HPV16-IMM	1.632530239	HPV16-IMM	4.461222973
TCGA-99-8028-01A	-0.566522006	HPV16-IMM	3.667753925	HPV16-IMM	3.375769383	HPV16-IMM	5.460103158	HPV16-IMM	4.064336772	HPV16-IMM	7.980180785	HPV16-IMM	3.529480552	HPV16-IMM	4.206146179	HPV16-IMM	1.523908089	HPV16-IMM	2.981503946	HPV16-IMM	5.431129955	HPV16-IMM	-3.255107854	HPV16-IMM	3.267400561	HPV16-IMM	2.09229559	HPV16-IMM	3.823329982	HPV16-IMM	4.356282257	HPV16-IMM	2.007439142	HPV16-IMM	3.311003788	HPV16-IMM	-0.994509211	HPV16-IMM	0.087865324	HPV16-IMM	2.426190278	HPV16-IMM	4.603597353	HPV16-IMM	-1.655482299	HPV16-IMM	2.759298885	HPV16-IMM	4.432049165
TCGA-99-8032-01A	-0.326558244	HPV16-IMM	3.708117924	HPV16-IMM	2.945041405	HPV16-IMM	5.406902743	HPV16-IMM	3.847890966	HPV16-IMM	8.960033051	HPV16-IMM	4.308895756	HPV16-IMM	3.970287394	HPV16-IMM	1.952940921	HPV16-IMM	3.263989502	HPV16-IMM	5.342837872	HPV16-IMM	-2.819535949	HPV16-IMM	3.000951762	HPV16-IMM	2.805469526	HPV16-IMM	3.687728106	HPV16-IMM	4.744585976	HPV16-IMM	3.595310032	HPV16-IMM	3.599490671	HPV16-IMM	-0.140492841	HPV16-IMM	0.189675543	HPV16-IMM	2.474868111	HPV16-IMM	5.008480609	HPV16-IMM	-1.342604896	HPV16-IMM	2.990036511	HPV16-IMM	4.533103499
TCGA-99-AA5R-01A	-0.207350272	HPV16-IMM	3.788792749	HPV16-IMM	3.041597471	HPV16-IMM	5.408726414	HPV16-IMM	3.911967374	HPV16-IMM	8.086500834	HPV16-IMM	3.616687362	HPV16-IMM	4.042754809	HPV16-IMM	1.224535759	HPV16-IMM	2.65970687	HPV16-IMM	5.372681657	HPV16-IMM	-3.009338938	HPV16-IMM	3.240010144	HPV16-IMM	2.294330314	HPV16-IMM	3.416521842	HPV16-IMM	4.690508273	HPV16-IMM	2.128171304	HPV16-IMM	3.358545883	HPV16-IMM	-0.338424168	HPV16-IMM	0.266005135	HPV16-IMM	2.553673236	HPV16-IMM	4.448799084	HPV16-IMM	-1.56461824	HPV16-IMM	2.911743889	HPV16-IMM	4.4431806
TCGA-J2-8194-01A	-0.364629788	HPV16-IMM	3.586242176	HPV16-IMM	3.32034148	HPV16-IMM	5.537729215	HPV16-IMM	3.886960697	HPV16-IMM	8.464686213	HPV16-IMM	3.152732926	HPV16-IMM	4.372633263	HPV16-IMM	1.813593892	HPV16-IMM	2.8050284	HPV16-IMM	5.397710258	HPV16-IMM	-3.085624795	HPV16-IMM	3.227751985	HPV16-IMM	2.964762895	HPV16-IMM	3.587996821	HPV16-IMM	4.948855492	HPV16-IMM	3.377295107	HPV16-IMM	3.406024024	HPV16-IMM	-0.030689966	HPV16-IMM	0.095191626	HPV16-IMM	2.218368912	HPV16-IMM	4.438605608	HPV16-IMM	-1.360458269	HPV16-IMM	2.476604574	HPV16-IMM	4.33180653
TCGA-J2-A4AE-01A	-0.127479619	HPV16-IMM	4.660009149	HPV16-IMM	2.936507841	HPV16-IMM	5.395482552	HPV16-IMM	4.22987872	HPV16-IMM	8.302286254	HPV16-IMM	3.145673295	HPV16-IMM	4.372342448	HPV16-IMM	1.941034217	HPV16-IMM	2.795089733	HPV16-IMM	5.319784098	HPV16-IMM	-2.856795805	HPV16-IMM	3.456660207	HPV16-IMM	3.9579098	HPV16-IMM	4.794007269	HPV16-IMM	5.00541548	HPV16-IMM	2.982620893	HPV16-IMM	3.497665612	HPV16-IMM	0.222791701	HPV16-IMM	0.756845877	HPV16-IMM	2.692272686	HPV16-IMM	4.937314614	HPV16-IMM	-1.379129455	HPV16-IMM	1.858183021	HPV16-IMM	4.457205952
TCGA-J2-A4AG-01A	-0.369706769	HPV16-IMM	4.312408983	HPV16-IMM	3.34759794	HPV16-IMM	5.42378118	HPV16-IMM	3.980931618	HPV16-IMM	8.363547712	HPV16-IMM	3.44971979	HPV16-IMM	4.387474751	HPV16-IMM	1.831319305	HPV16-IMM	2.966868454	HPV16-IMM	5.382001279	HPV16-IMM	-2.801652107	HPV16-IMM	3.493680706	HPV16-IMM	3.407573492	HPV16-IMM	4.444138673	HPV16-IMM	4.792225097	HPV16-IMM	2.687951211	HPV16-IMM	3.446221037	HPV16-IMM	0.425801133	HPV16-IMM	0.248225583	HPV16-IMM	2.693977027	HPV16-IMM	4.624925697	HPV16-IMM	-1.333186338	HPV16-IMM	2.245680256	HPV16-IMM	4.380276472
TCGA-L4-A4E6-01A	0.105075817	HPV16-IMM	3.916778708	HPV16-IMM	3.240577664	HPV16-IMM	5.472096258	HPV16-IMM	4.056219412	HPV16-IMM	8.327058553	HPV16-IMM	3.551414008	HPV16-IMM	4.265130481	HPV16-IMM	1.374122205	HPV16-IMM	2.819295431	HPV16-IMM	5.441952134	HPV16-IMM	-3.047219366	HPV16-IMM	3.31611881	HPV16-IMM	2.329396562	HPV16-IMM	3.543393378	HPV16-IMM	5.037803918	HPV16-IMM	1.53478986	HPV16-IMM	3.29746145	HPV16-IMM	-0.340763505	HPV16-IMM	0.353157361	HPV16-IMM	2.884132418	HPV16-IMM	4.328956956	HPV16-IMM	-1.356762537	HPV16-IMM	3.008536561	HPV16-IMM	4.399268558
TCGA-L9-A443-01A	-0.607837278	HPV16-IMM	3.826185922	HPV16-IMM	3.000659665	HPV16-IMM	5.422257236	HPV16-IMM	3.887364266	HPV16-IMM	9.265777606	HPV16-IMM	3.626801187	HPV16-IMM	4.344348756	HPV16-IMM	1.640750671	HPV16-IMM	3.062395403	HPV16-IMM	5.365455553	HPV16-IMM	-2.845439873	HPV16-IMM	3.453727933	HPV16-IMM	3.428202239	HPV16-IMM	3.904168108	HPV16-IMM	4.787282927	HPV16-IMM	3.214039266	HPV16-IMM	3.471672016	HPV16-IMM	0.400848227	HPV16-IMM	0.200516696	HPV16-IMM	2.881885323	HPV16-IMM	4.917906403	HPV16-IMM	-1.311547208	HPV16-IMM	1.675956488	HPV16-IMM	4.44053753
TCGA-L9-A743-01A	-0.58327893	HPV16-IMM	3.856688686	HPV16-IMM	3.141586689	HPV16-IMM	5.44377608	HPV16-IMM	4.206791077	HPV16-IMM	8.114511819	HPV16-IMM	3.401786277	HPV16-IMM	4.323082133	HPV16-IMM	1.616701485	HPV16-IMM	3.153582479	HPV16-IMM	5.39730077	HPV16-IMM	-3.011362847	HPV16-IMM	3.384628744	HPV16-IMM	2.647267761	HPV16-IMM	3.880551373	HPV16-IMM	4.731865654	HPV16-IMM	2.356213182	HPV16-IMM	3.413583097	HPV16-IMM	-0.338033099	HPV16-IMM	0.257257348	HPV16-IMM	2.301492195	HPV16-IMM	4.663338589	HPV16-IMM	-1.732168026	HPV16-IMM	2.261658395	HPV16-IMM	4.459831314
TCGA-MP-A4T6-01A	-0.326287571	HPV16-IMM	4.678708234	HPV16-IMM	3.164013134	HPV16-IMM	5.238782533	HPV16-IMM	4.772333777	HPV16-IMM	8.360810089	HPV16-IMM	3.922909823	HPV16-IMM	4.069752454	HPV16-IMM	1.829572798	HPV16-IMM	2.91623899	HPV16-IMM	5.321303745	HPV16-IMM	-2.345645318	HPV16-IMM	3.774618555	HPV16-IMM	3.363786054	HPV16-IMM	5.214420188	HPV16-IMM	5.07605885	HPV16-IMM	2.461127613	HPV16-IMM	3.643332275	HPV16-IMM	1.50584983	HPV16-IMM	0.861138977	HPV16-IMM	2.69342524	HPV16-IMM	4.978534365	HPV16-IMM	-1.344221799	HPV16-IMM	1.970352905	HPV16-IMM	4.472108079
TCGA-MP-A4TD-01A	-0.559401777	HPV16-IMM	3.217941001	HPV16-IMM	3.341896365	HPV16-IMM	5.405691963	HPV16-IMM	3.679169858	HPV16-IMM	8.777441317	HPV16-IMM	3.548843539	HPV16-IMM	4.058449066	HPV16-IMM	1.45836684	HPV16-IMM	2.855351236	HPV16-IMM	5.375709262	HPV16-IMM	-2.770007646	HPV16-IMM	3.125323105	HPV16-IMM	1.838351966	HPV16-IMM	3.155602767	HPV16-IMM	4.870024769	HPV16-IMM	3.006109764	HPV16-IMM	3.473880509	HPV16-IMM	-0.23261938	HPV16-IMM	-0.133882903	HPV16-IMM	2.480442937	HPV16-IMM	4.652362799	HPV16-IMM	-1.60944517	HPV16-IMM	2.862125732	HPV16-IMM	4.439021137
TCGA-MP-A4TE-01A	-0.626290125	HPV16-IMM	3.688369901	HPV16-IMM	2.471534108	HPV16-IMM	5.401874632	HPV16-IMM	4.642312055	HPV16-IMM	9.377538703	HPV16-IMM	3.654512623	HPV16-IMM	4.208599772	HPV16-IMM	2.380961052	HPV16-IMM	3.45527579	HPV16-IMM	5.40150165	HPV16-IMM	-2.216799378	HPV16-IMM	3.773594919	HPV16-IMM	3.345867369	HPV16-IMM	3.820497796	HPV16-IMM	5.671100678	HPV16-IMM	3.564207487	HPV16-IMM	3.752377252	HPV16-IMM	0.260589365	HPV16-IMM	0.386980393	HPV16-IMM	2.962682944	HPV16-IMM	5.070318288	HPV16-IMM	-1.108557943	HPV16-IMM	2.673384402	HPV16-IMM	4.450153852
TCGA-MP-A4TH-01A	-0.364691293	HPV16-IMM	4.178504308	HPV16-IMM	3.140710837	HPV16-IMM	5.420013397	HPV16-IMM	4.3562153	HPV16-IMM	8.506080639	HPV16-IMM	3.394878699	HPV16-IMM	4.327502686	HPV16-IMM	1.660453161	HPV16-IMM	2.810028345	HPV16-IMM	5.395759068	HPV16-IMM	-2.835583369	HPV16-IMM	3.128949731	HPV16-IMM	2.471976264	HPV16-IMM	3.613525316	HPV16-IMM	5.162431886	HPV16-IMM	2.493723996	HPV16-IMM	3.461064383	HPV16-IMM	-0.1366522	HPV16-IMM	0.419750877	HPV16-IMM	2.191893049	HPV16-IMM	4.626415603	HPV16-IMM	-1.545767117	HPV16-IMM	2.406691461	HPV16-IMM	4.344762756
TCGA-MP-A4TJ-01A	-0.394087263	HPV16-IMM	4.414645708	HPV16-IMM	3.049396656	HPV16-IMM	5.391958297	HPV16-IMM	4.140018408	HPV16-IMM	7.896608041	HPV16-IMM	3.631605846	HPV16-IMM	4.306031354	HPV16-IMM	1.669428801	HPV16-IMM	3.202395125	HPV16-IMM	5.319963851	HPV16-IMM	-3.022209111	HPV16-IMM	3.025456937	HPV16-IMM	2.840799635	HPV16-IMM	4.383471085	HPV16-IMM	4.527950978	HPV16-IMM	2.755641932	HPV16-IMM	3.476078457	HPV16-IMM	-0.402195316	HPV16-IMM	0.229738107	HPV16-IMM	1.987006219	HPV16-IMM	4.838944704	HPV16-IMM	-1.614679607	HPV16-IMM	2.618214066	HPV16-IMM	4.488184494
TCGA-MP-A5C7-01A	-0.5554056	HPV16-IMM	3.703274858	HPV16-IMM	3.057296734	HPV16-IMM	5.415657398	HPV16-IMM	4.173157456	HPV16-IMM	8.654596094	HPV16-IMM	3.160874679	HPV16-IMM	4.290417909	HPV16-IMM	1.904075242	HPV16-IMM	2.684199519	HPV16-IMM	5.345879502	HPV16-IMM	-2.417939011	HPV16-IMM	3.386494127	HPV16-IMM	3.321686021	HPV16-IMM	3.720796766	HPV16-IMM	5.42021255	HPV16-IMM	3.662688539	HPV16-IMM	3.600866006	HPV16-IMM	0.405672086	HPV16-IMM	0.540662006	HPV16-IMM	1.874006775	HPV16-IMM	4.566891059	HPV16-IMM	-1.306808733	HPV16-IMM	2.05109911	HPV16-IMM	4.382987632
TCGA-NJ-A4YF-01A	-0.4595196	HPV16-IMM	4.244543515	HPV16-IMM	3.281676096	HPV16-IMM	5.446763549	HPV16-IMM	4.587802354	HPV16-IMM	8.575283047	HPV16-IMM	3.775685067	HPV16-IMM	3.792037691	HPV16-IMM	2.430115661	HPV16-IMM	3.308794304	HPV16-IMM	5.365039413	HPV16-IMM	-2.298050998	HPV16-IMM	3.661223528	HPV16-IMM	2.751627792	HPV16-IMM	4.479450747	HPV16-IMM	5.430582904	HPV16-IMM	4.233303709	HPV16-IMM	3.608014644	HPV16-IMM	0.472861494	HPV16-IMM	0.532357371	HPV16-IMM	2.747995775	HPV16-IMM	5.281930562	HPV16-IMM	-1.22064364	HPV16-IMM	2.43806165	HPV16-IMM	4.554353396
TCGA-NJ-A4YG-01A	-0.443132516	HPV16-IMM	3.593854045	HPV16-IMM	3.667851663	HPV16-IMM	5.442736491	HPV16-IMM	4.145714573	HPV16-IMM	8.124512815	HPV16-IMM	3.55069915	HPV16-IMM	4.406702841	HPV16-IMM	1.849956217	HPV16-IMM	2.594481166	HPV16-IMM	5.410842937	HPV16-IMM	-2.89656354	HPV16-IMM	3.412365608	HPV16-IMM	1.564883253	HPV16-IMM	3.592270067	HPV16-IMM	4.659652752	HPV16-IMM	1.894368975	HPV16-IMM	3.527023242	HPV16-IMM	-0.031920259	HPV16-IMM	0.077243674	HPV16-IMM	2.430822502	HPV16-IMM	4.760714879	HPV16-IMM	-1.600783756	HPV16-IMM	1.752178024	HPV16-IMM	4.38367541
TCGA-NJ-A4YI-01A	-0.904731696	HPV16-IMM	4.023956017	HPV16-IMM	3.09154333	HPV16-IMM	5.417725027	HPV16-IMM	4.435263149	HPV16-IMM	8.92048379	HPV16-IMM	3.386934051	HPV16-IMM	4.254613352	HPV16-IMM	1.649017113	HPV16-IMM	2.927874733	HPV16-IMM	5.398927254	HPV16-IMM	-2.506891924	HPV16-IMM	3.578030084	HPV16-IMM	2.725155647	HPV16-IMM	4.140596636	HPV16-IMM	5.284005368	HPV16-IMM	2.157268845	HPV16-IMM	3.549525207	HPV16-IMM	0.168713997	HPV16-IMM	0.558955979	HPV16-IMM	2.832207872	HPV16-IMM	4.679510749	HPV16-IMM	-1.474708083	HPV16-IMM	2.269091706	HPV16-IMM	4.381023177
TCGA-NJ-A55A-01A	-0.561187475	HPV16-IMM	4.298153521	HPV16-IMM	2.814056583	HPV16-IMM	5.414193598	HPV16-IMM	3.845483895	HPV16-IMM	7.720869683	HPV16-IMM	3.349109267	HPV16-IMM	4.237444605	HPV16-IMM	1.351628719	HPV16-IMM	2.662219914	HPV16-IMM	5.281935912	HPV16-IMM	-3.157040473	HPV16-IMM	3.208101614	HPV16-IMM	3.573408466	HPV16-IMM	4.189417675	HPV16-IMM	4.591654633	HPV16-IMM	2.869006669	HPV16-IMM	3.44410654	HPV16-IMM	0.077292221	HPV16-IMM	0.123329824	HPV16-IMM	2.237779945	HPV16-IMM	4.662327869	HPV16-IMM	-1.687831299	HPV16-IMM	1.876186519	HPV16-IMM	4.448176231
TCGA-NJ-A55R-01A	0.241656516	HPV16-IMM	4.568606121	HPV16-IMM	2.281173828	HPV16-IMM	5.301587184	HPV16-IMM	4.528414097	HPV16-IMM	9.003124818	HPV16-IMM	4.464256963	HPV16-IMM	4.059688864	HPV16-IMM	2.176692374	HPV16-IMM	3.380362102	HPV16-IMM	5.332097978	HPV16-IMM	-2.000770228	HPV16-IMM	3.256766725	HPV16-IMM	3.278987443	HPV16-IMM	4.418088816	HPV16-IMM	5.227297349	HPV16-IMM	3.78641064	HPV16-IMM	3.720959534	HPV16-IMM	0.322471997	HPV16-IMM	0.346185876	HPV16-IMM	3.293461772	HPV16-IMM	5.311728997	HPV16-IMM	-0.72584744	HPV16-IMM	3.157044948	HPV16-IMM	4.567346215
TCGA-NJ-A7XG-01A	-0.342829254	HPV16-IMM	3.950461196	HPV16-IMM	3.524762861	HPV16-IMM	5.419868212	HPV16-IMM	4.294671829	HPV16-IMM	8.609791082	HPV16-IMM	3.265114124	HPV16-IMM	4.287162844	HPV16-IMM	2.270268495	HPV16-IMM	2.584446704	HPV16-IMM	5.440298973	HPV16-IMM	-2.672786795	HPV16-IMM	3.626103155	HPV16-IMM	3.301523316	HPV16-IMM	3.490702147	HPV16-IMM	5.379871742	HPV16-IMM	1.634351917	HPV16-IMM	3.529239065	HPV16-IMM	0.555694066	HPV16-IMM	0.524708934	HPV16-IMM	2.545804724	HPV16-IMM	4.8256365	HPV16-IMM	-1.34866456	HPV16-IMM	1.406171126	HPV16-IMM	4.358938141
TCGA-S2-AA1A-01A	-0.378143424	HPV16-IMM	3.933846213	HPV16-IMM	3.065326512	HPV16-IMM	5.435959495	HPV16-IMM	3.973721729	HPV16-IMM	8.613946275	HPV16-IMM	3.364668382	HPV16-IMM	4.206939229	HPV16-IMM	1.548102355	HPV16-IMM	2.896984273	HPV16-IMM	5.451090221	HPV16-IMM	-2.997026129	HPV16-IMM	3.300937121	HPV16-IMM	1.661887842	HPV16-IMM	4.177399853	HPV16-IMM	4.704040387	HPV16-IMM	2.169020437	HPV16-IMM	3.364998252	HPV16-IMM	-0.503389895	HPV16-IMM	0.411139705	HPV16-IMM	2.235758946	HPV16-IMM	4.425070046	HPV16-IMM	-1.48643408	HPV16-IMM	2.654458584	HPV16-IMM	4.365298884
TCGA-05-4250-01A	-0.968677995	HPV16-KRT	3.26551356	HPV16-KRT	2.775904262	HPV16-KRT	5.515187149	HPV16-KRT	3.994176271	HPV16-KRT	7.911540171	HPV16-KRT	3.893511724	HPV16-KRT	4.423185461	HPV16-KRT	1.557675456	HPV16-KRT	3.266950633	HPV16-KRT	5.450071379	HPV16-KRT	-3.080385006	HPV16-KRT	3.708438932	HPV16-KRT	2.830175677	HPV16-KRT	3.814982344	HPV16-KRT	5.0404503	HPV16-KRT	2.290139953	HPV16-KRT	3.482361067	HPV16-KRT	-0.188916053	HPV16-KRT	0.272581464	HPV16-KRT	2.270272114	HPV16-KRT	4.680766464	HPV16-KRT	-2.000056661	HPV16-KRT	1.619071413	HPV16-KRT	4.432678781
TCGA-05-4382-01A	-0.718210834	HPV16-KRT	3.522116332	HPV16-KRT	3.395003113	HPV16-KRT	5.438504346	HPV16-KRT	4.511610285	HPV16-KRT	7.940187005	HPV16-KRT	3.666244662	HPV16-KRT	4.38885066	HPV16-KRT	1.443570877	HPV16-KRT	3.050881984	HPV16-KRT	5.413489814	HPV16-KRT	-2.7513482	HPV16-KRT	3.218028761	HPV16-KRT	3.544817241	HPV16-KRT	3.799757655	HPV16-KRT	4.816593769	HPV16-KRT	3.400407604	HPV16-KRT	3.345529024	HPV16-KRT	-0.529512145	HPV16-KRT	0.200536548	HPV16-KRT	2.464064096	HPV16-KRT	4.774992651	HPV16-KRT	-1.609113592	HPV16-KRT	2.519487783	HPV16-KRT	4.44122886
TCGA-05-4390-01A	-0.521663434	HPV16-KRT	3.96145872	HPV16-KRT	2.581452149	HPV16-KRT	5.441563137	HPV16-KRT	4.24368159	HPV16-KRT	8.629687345	HPV16-KRT	3.61652898	HPV16-KRT	4.101295701	HPV16-KRT	1.777649762	HPV16-KRT	3.348411382	HPV16-KRT	5.340288658	HPV16-KRT	-2.654031033	HPV16-KRT	3.643911772	HPV16-KRT	3.769955162	HPV16-KRT	4.267228171	HPV16-KRT	5.177175662	HPV16-KRT	4.089773973	HPV16-KRT	3.594827355	HPV16-KRT	0.312095714	HPV16-KRT	0.441903931	HPV16-KRT	2.230967448	HPV16-KRT	5.251665692	HPV16-KRT	-0.885603209	HPV16-KRT	2.636755926	HPV16-KRT	4.45821753
TCGA-05-4397-01A	-0.907657347	HPV16-KRT	4.010100517	HPV16-KRT	2.696127929	HPV16-KRT	5.444218798	HPV16-KRT	4.81499058	HPV16-KRT	7.840126952	HPV16-KRT	3.511892399	HPV16-KRT	4.045110962	HPV16-KRT	1.988876633	HPV16-KRT	3.34757032	HPV16-KRT	5.293205872	HPV16-KRT	-2.370929655	HPV16-KRT	3.882244975	HPV16-KRT	2.879190815	HPV16-KRT	5.098886703	HPV16-KRT	5.583243637	HPV16-KRT	4.301997398	HPV16-KRT	3.470896099	HPV16-KRT	0.304985182	HPV16-KRT	1.05051074	HPV16-KRT	2.672410463	HPV16-KRT	5.482699025	HPV16-KRT	-1.81255881	HPV16-KRT	2.666219904	HPV16-KRT	4.696636124
TCGA-05-4398-01A	-0.670691965	HPV16-KRT	4.163814316	HPV16-KRT	3.078699929	HPV16-KRT	5.443732099	HPV16-KRT	4.543733685	HPV16-KRT	7.954220377	HPV16-KRT	3.422647796	HPV16-KRT	4.36153735	HPV16-KRT	1.823326713	HPV16-KRT	3.241232452	HPV16-KRT	5.419889062	HPV16-KRT	-2.940314321	HPV16-KRT	3.683560991	HPV16-KRT	2.933235678	HPV16-KRT	4.818691181	HPV16-KRT	5.031467613	HPV16-KRT	2.831923039	HPV16-KRT	3.427006876	HPV16-KRT	-0.116294478	HPV16-KRT	0.654275087	HPV16-KRT	2.611087205	HPV16-KRT	4.812013874	HPV16-KRT	-1.672370742	HPV16-KRT	1.879150004	HPV16-KRT	4.500356663
TCGA-05-4402-01A	-1.031458759	HPV16-KRT	3.261672514	HPV16-KRT	3.203125107	HPV16-KRT	5.433426008	HPV16-KRT	4.26822114	HPV16-KRT	7.947488945	HPV16-KRT	3.154781347	HPV16-KRT	4.334806431	HPV16-KRT	1.566134953	HPV16-KRT	3.163491319	HPV16-KRT	5.39471822	HPV16-KRT	-2.883250967	HPV16-KRT	3.605135951	HPV16-KRT	4.35718277	HPV16-KRT	3.96732005	HPV16-KRT	4.912265014	HPV16-KRT	3.683791995	HPV16-KRT	3.357555544	HPV16-KRT	0.213058288	HPV16-KRT	0.417912998	HPV16-KRT	3.060994124	HPV16-KRT	4.608823818	HPV16-KRT	-1.640843247	HPV16-KRT	1.800907737	HPV16-KRT	4.45448362
TCGA-05-4405-01A	-0.686495181	HPV16-KRT	3.787554343	HPV16-KRT	3.16554373	HPV16-KRT	5.504954992	HPV16-KRT	4.069686829	HPV16-KRT	8.341495733	HPV16-KRT	3.296853232	HPV16-KRT	4.42905194	HPV16-KRT	1.600936553	HPV16-KRT	2.895951316	HPV16-KRT	5.394378197	HPV16-KRT	-2.869729263	HPV16-KRT	3.499643943	HPV16-KRT	2.921003181	HPV16-KRT	3.872385204	HPV16-KRT	4.795970462	HPV16-KRT	2.67928888	HPV16-KRT	3.374561924	HPV16-KRT	-0.077532041	HPV16-KRT	0.358011968	HPV16-KRT	2.605028664	HPV16-KRT	4.547027511	HPV16-KRT	-1.594841004	HPV16-KRT	1.990371558	HPV16-KRT	4.448995486
TCGA-05-4415-01A	-0.591210202	HPV16-KRT	3.664386011	HPV16-KRT	3.629445427	HPV16-KRT	5.44749934	HPV16-KRT	2.813849823	HPV16-KRT	8.931491883	HPV16-KRT	4.354848272	HPV16-KRT	4.201970995	HPV16-KRT	1.648614034	HPV16-KRT	3.68048346	HPV16-KRT	5.281520644	HPV16-KRT	-3.410534793	HPV16-KRT	2.209705596	HPV16-KRT	2.896542004	HPV16-KRT	3.908767496	HPV16-KRT	4.322517596	HPV16-KRT	3.448798986	HPV16-KRT	3.640530071	HPV16-KRT	-0.436595886	HPV16-KRT	-0.034554048	HPV16-KRT	1.604736747	HPV16-KRT	4.393794646	HPV16-KRT	-2.05569946	HPV16-KRT	2.356721944	HPV16-KRT	4.576305051
TCGA-05-4417-01A	-0.552715436	HPV16-KRT	3.348911616	HPV16-KRT	2.981806031	HPV16-KRT	5.518949126	HPV16-KRT	3.899449949	HPV16-KRT	8.424911871	HPV16-KRT	3.458019114	HPV16-KRT	4.341450073	HPV16-KRT	1.716844883	HPV16-KRT	3.133120009	HPV16-KRT	5.420074911	HPV16-KRT	-3.074838516	HPV16-KRT	3.181637344	HPV16-KRT	2.485536447	HPV16-KRT	3.116152745	HPV16-KRT	4.949497094	HPV16-KRT	3.420852515	HPV16-KRT	3.381785427	HPV16-KRT	-0.556361098	HPV16-KRT	0.029118295	HPV16-KRT	2.408015508	HPV16-KRT	4.380168221	HPV16-KRT	-1.389073315	HPV16-KRT	2.916804545	HPV16-KRT	4.384509691
TCGA-05-4418-01A	-0.864566186	HPV16-KRT	3.302558603	HPV16-KRT	3.764346679	HPV16-KRT	5.443960877	HPV16-KRT	3.713426288	HPV16-KRT	8.551504138	HPV16-KRT	3.881312743	HPV16-KRT	4.253710006	HPV16-KRT	2.171776627	HPV16-KRT	3.200910433	HPV16-KRT	5.460719604	HPV16-KRT	-3.179960062	HPV16-KRT	3.233014245	HPV16-KRT	3.118488083	HPV16-KRT	4.052336092	HPV16-KRT	4.576741018	HPV16-KRT	2.25295789	HPV16-KRT	3.538776179	HPV16-KRT	-0.415216625	HPV16-KRT	0.030334113	HPV16-KRT	2.312719067	HPV16-KRT	4.717991008	HPV16-KRT	-1.988078121	HPV16-KRT	2.071120821	HPV16-KRT	4.393263992
TCGA-05-4425-01A	-0.82949127	HPV16-KRT	3.133699781	HPV16-KRT	2.991720227	HPV16-KRT	5.506944736	HPV16-KRT	4.192084947	HPV16-KRT	8.212320976	HPV16-KRT	3.363670642	HPV16-KRT	4.142611668	HPV16-KRT	1.739583107	HPV16-KRT	3.258737957	HPV16-KRT	5.444817628	HPV16-KRT	-3.233391046	HPV16-KRT	3.469272256	HPV16-KRT	2.582381626	HPV16-KRT	3.716906626	HPV16-KRT	4.831528116	HPV16-KRT	2.293904772	HPV16-KRT	3.366976435	HPV16-KRT	-0.003578378	HPV16-KRT	0.191163328	HPV16-KRT	2.573767902	HPV16-KRT	4.83730515	HPV16-KRT	-1.711900127	HPV16-KRT	1.945472955	HPV16-KRT	4.394311318
TCGA-05-4426-01A	-0.718157516	HPV16-KRT	3.614384864	HPV16-KRT	3.030717003	HPV16-KRT	5.473300742	HPV16-KRT	3.880543852	HPV16-KRT	7.680096455	HPV16-KRT	3.439239929	HPV16-KRT	4.197216431	HPV16-KRT	1.646018919	HPV16-KRT	2.704593404	HPV16-KRT	5.45636473	HPV16-KRT	-3.469055997	HPV16-KRT	3.526347194	HPV16-KRT	3.729118043	HPV16-KRT	4.251493262	HPV16-KRT	4.574423189	HPV16-KRT	2.334497581	HPV16-KRT	3.335728896	HPV16-KRT	0.316542013	HPV16-KRT	0.422739655	HPV16-KRT	2.201761339	HPV16-KRT	4.65855562	HPV16-KRT	-1.670251416	HPV16-KRT	1.682644528	HPV16-KRT	4.378855549
TCGA-05-4433-01A	-0.375615251	HPV16-KRT	3.680933515	HPV16-KRT	2.846110844	HPV16-KRT	5.508088843	HPV16-KRT	4.942610686	HPV16-KRT	8.61978731	HPV16-KRT	3.595964853	HPV16-KRT	4.683938172	HPV16-KRT	2.332252326	HPV16-KRT	3.375047535	HPV16-KRT	5.526573888	HPV16-KRT	-2.680554251	HPV16-KRT	3.955728537	HPV16-KRT	2.085882235	HPV16-KRT	3.449294581	HPV16-KRT	5.674022781	HPV16-KRT	1.788103987	HPV16-KRT	3.555458552	HPV16-KRT	-0.35161137	HPV16-KRT	1.040810166	HPV16-KRT	3.327024958	HPV16-KRT	4.774288428	HPV16-KRT	-1.952894121	HPV16-KRT	2.267708046	HPV16-KRT	4.257482325
TCGA-05-4434-01A	-0.928099154	HPV16-KRT	3.363039753	HPV16-KRT	3.510781956	HPV16-KRT	5.46284295	HPV16-KRT	3.794024084	HPV16-KRT	7.161885371	HPV16-KRT	3.760048745	HPV16-KRT	4.363208175	HPV16-KRT	1.551261797	HPV16-KRT	3.00931273	HPV16-KRT	5.394855616	HPV16-KRT	-3.22141453	HPV16-KRT	3.32398885	HPV16-KRT	2.84423009	HPV16-KRT	3.432166044	HPV16-KRT	4.70548043	HPV16-KRT	2.70179853	HPV16-KRT	3.43474504	HPV16-KRT	-0.585452479	HPV16-KRT	0.330812607	HPV16-KRT	2.017760437	HPV16-KRT	4.893512745	HPV16-KRT	-2.038685552	HPV16-KRT	2.065019281	HPV16-KRT	4.39987781
TCGA-05-5425-01A	-1.018767207	HPV16-KRT	3.150060797	HPV16-KRT	3.362425568	HPV16-KRT	5.515767372	HPV16-KRT	4.60843937	HPV16-KRT	8.65030165	HPV16-KRT	3.265728458	HPV16-KRT	4.357485933	HPV16-KRT	2.163239141	HPV16-KRT	3.228574884	HPV16-KRT	5.430055023	HPV16-KRT	-2.637696164	HPV16-KRT	3.572206645	HPV16-KRT	3.017878581	HPV16-KRT	3.787292343	HPV16-KRT	5.52779157	HPV16-KRT	3.516884439	HPV16-KRT	3.498183759	HPV16-KRT	-0.179482003	HPV16-KRT	0.213426746	HPV16-KRT	3.097423544	HPV16-KRT	4.739605864	HPV16-KRT	-1.848431997	HPV16-KRT	2.655143631	HPV16-KRT	4.387948158
TCGA-05-5428-01A	-0.971685076	HPV16-KRT	3.096547943	HPV16-KRT	3.480349624	HPV16-KRT	5.544257574	HPV16-KRT	4.154934926	HPV16-KRT	8.03856445	HPV16-KRT	3.370356521	HPV16-KRT	4.26891785	HPV16-KRT	2.383519555	HPV16-KRT	3.845918373	HPV16-KRT	5.376363362	HPV16-KRT	-2.769312496	HPV16-KRT	3.888727733	HPV16-KRT	3.547749046	HPV16-KRT	4.087824188	HPV16-KRT	4.992169709	HPV16-KRT	2.882854658	HPV16-KRT	3.45104993	HPV16-KRT	-0.185776097	HPV16-KRT	0.391356061	HPV16-KRT	3.81702531	HPV16-KRT	5.402484544	HPV16-KRT	-1.347714041	HPV16-KRT	1.728389687	HPV16-KRT	4.564301592
TCGA-05-5429-01A	-0.747683585	HPV16-KRT	3.046381266	HPV16-KRT	3.222095837	HPV16-KRT	5.55605915	HPV16-KRT	3.756313154	HPV16-KRT	9.232243243	HPV16-KRT	4.055299827	HPV16-KRT	4.484001597	HPV16-KRT	2.85055224	HPV16-KRT	3.726438988	HPV16-KRT	5.535094093	HPV16-KRT	-3.10269101	HPV16-KRT	4.148331099	HPV16-KRT	0.950630307	HPV16-KRT	4.048882304	HPV16-KRT	5.054154761	HPV16-KRT	1.770571229	HPV16-KRT	3.609256686	HPV16-KRT	0.76206672	HPV16-KRT	0.75635701	HPV16-KRT	3.700535405	HPV16-KRT	5.375539447	HPV16-KRT	-2.062892864	HPV16-KRT	1.370911435	HPV16-KRT	4.32286717
TCGA-05-5715-01A	-0.440830436	HPV16-KRT	3.495237634	HPV16-KRT	2.975456011	HPV16-KRT	5.497769827	HPV16-KRT	4.545590399	HPV16-KRT	8.864411954	HPV16-KRT	3.443049866	HPV16-KRT	4.336289848	HPV16-KRT	2.559213801	HPV16-KRT	3.681641774	HPV16-KRT	5.435999251	HPV16-KRT	-2.379610185	HPV16-KRT	3.814423901	HPV16-KRT	3.413604432	HPV16-KRT	3.383196168	HPV16-KRT	5.076582809	HPV16-KRT	3.108994181	HPV16-KRT	3.455387721	HPV16-KRT	1.00981381	HPV16-KRT	0.345749118	HPV16-KRT	3.743746193	HPV16-KRT	4.759795049	HPV16-KRT	-1.319385453	HPV16-KRT	1.703317009	HPV16-KRT	4.350956007
TCGA-35-4123-01A	-1.01486319	HPV16-KRT	3.392299147	HPV16-KRT	3.305798169	HPV16-KRT	5.47663004	HPV16-KRT	3.938669861	HPV16-KRT	7.59184261	HPV16-KRT	3.91729681	HPV16-KRT	4.320380827	HPV16-KRT	1.674286283	HPV16-KRT	3.40677194	HPV16-KRT	5.419429103	HPV16-KRT	-3.816881245	HPV16-KRT	3.854916686	HPV16-KRT	2.797394859	HPV16-KRT	4.524352809	HPV16-KRT	4.692716513	HPV16-KRT	2.146981661	HPV16-KRT	3.385949642	HPV16-KRT	-0.065299779	HPV16-KRT	0.330408288	HPV16-KRT	2.774360959	HPV16-KRT	4.9395614	HPV16-KRT	-1.864862952	HPV16-KRT	2.395816507	HPV16-KRT	4.537304127
TCGA-38-4625-01A	-1.299712908	HPV16-KRT	3.233580546	HPV16-KRT	3.512584917	HPV16-KRT	5.536661153	HPV16-KRT	4.278880731	HPV16-KRT	7.112005104	HPV16-KRT	3.399314851	HPV16-KRT	4.446943863	HPV16-KRT	1.622586166	HPV16-KRT	3.154649745	HPV16-KRT	5.400812936	HPV16-KRT	-3.369118056	HPV16-KRT	3.839477613	HPV16-KRT	2.257508094	HPV16-KRT	4.390860183	HPV16-KRT	5.017056776	HPV16-KRT	2.591719713	HPV16-KRT	3.459644613	HPV16-KRT	-0.435172057	HPV16-KRT	0.489962294	HPV16-KRT	2.477702526	HPV16-KRT	4.585426561	HPV16-KRT	-2.319777896	HPV16-KRT	2.288761811	HPV16-KRT	4.461458663
TCGA-38-4627-01A	-0.76033238	HPV16-KRT	1.951166715	HPV16-KRT	3.111815587	HPV16-KRT	5.60532087	HPV16-KRT	3.139405148	HPV16-KRT	8.394873098	HPV16-KRT	3.43458614	HPV16-KRT	3.863025877	HPV16-KRT	0.797783182	HPV16-KRT	3.062803789	HPV16-KRT	5.486949832	HPV16-KRT	-3.485824195	HPV16-KRT	3.308197865	HPV16-KRT	1.943852212	HPV16-KRT	1.982994576	HPV16-KRT	4.56997437	HPV16-KRT	3.016922337	HPV16-KRT	3.047556788	HPV16-KRT	-0.79468467	HPV16-KRT	-0.124099859	HPV16-KRT	2.983227685	HPV16-KRT	4.099918217	HPV16-KRT	-1.571347671	HPV16-KRT	3.075428261	HPV16-KRT	4.324137103
TCGA-38-4628-01A	-1.060359391	HPV16-KRT	2.832686642	HPV16-KRT	3.507342897	HPV16-KRT	5.524882756	HPV16-KRT	4.169578659	HPV16-KRT	9.120137437	HPV16-KRT	3.361683463	HPV16-KRT	4.245852746	HPV16-KRT	1.885934864	HPV16-KRT	3.379728588	HPV16-KRT	5.414888467	HPV16-KRT	-2.871358459	HPV16-KRT	3.876871101	HPV16-KRT	3.785108743	HPV16-KRT	4.0378095	HPV16-KRT	4.913089746	HPV16-KRT	3.498350571	HPV16-KRT	3.35331704	HPV16-KRT	0.53184511	HPV16-KRT	0.10810282	HPV16-KRT	3.792946234	HPV16-KRT	4.931264762	HPV16-KRT	-1.617495813	HPV16-KRT	1.995663133	HPV16-KRT	4.446619706
TCGA-38-4629-01A	-0.685608634	HPV16-KRT	2.90328515	HPV16-KRT	3.559172784	HPV16-KRT	5.559916045	HPV16-KRT	3.912612248	HPV16-KRT	7.678329463	HPV16-KRT	3.452430744	HPV16-KRT	4.151603321	HPV16-KRT	1.646242328	HPV16-KRT	3.434746493	HPV16-KRT	5.49225417	HPV16-KRT	-3.583137746	HPV16-KRT	3.735336587	HPV16-KRT	2.621573532	HPV16-KRT	3.684196528	HPV16-KRT	4.696946297	HPV16-KRT	2.527113652	HPV16-KRT	3.253163006	HPV16-KRT	-0.63874136	HPV16-KRT	0.186886574	HPV16-KRT	2.864155348	HPV16-KRT	4.626670795	HPV16-KRT	-1.577526696	HPV16-KRT	2.405627232	HPV16-KRT	4.40730916
TCGA-38-4630-01A	-1.357242795	HPV16-KRT	3.842940118	HPV16-KRT	1.456199707	HPV16-KRT	5.319764791	HPV16-KRT	3.258203307	HPV16-KRT	9.112755022	HPV16-KRT	4.183572966	HPV16-KRT	3.771734153	HPV16-KRT	1.173018868	HPV16-KRT	3.388027691	HPV16-KRT	5.094095822	HPV16-KRT	-2.651020786	HPV16-KRT	2.729092226	HPV16-KRT	4.266653792	HPV16-KRT	4.277957482	HPV16-KRT	4.399511067	HPV16-KRT	4.88690404	HPV16-KRT	3.706814144	HPV16-KRT	-0.30691653	HPV16-KRT	0.357021907	HPV16-KRT	2.183518622	HPV16-KRT	4.992544262	HPV16-KRT	-2.455295971	HPV16-KRT	2.701812529	HPV16-KRT	4.672629503
TCGA-38-4631-01A	-1.09367257	HPV16-KRT	3.60102571	HPV16-KRT	3.18839094	HPV16-KRT	5.464619845	HPV16-KRT	4.287616051	HPV16-KRT	9.043619246	HPV16-KRT	3.908259602	HPV16-KRT	4.268841197	HPV16-KRT	2.532542198	HPV16-KRT	3.854170069	HPV16-KRT	5.38644465	HPV16-KRT	-2.872234554	HPV16-KRT	3.886377326	HPV16-KRT	3.545473647	HPV16-KRT	4.480432977	HPV16-KRT	5.12183236	HPV16-KRT	3.693515066	HPV16-KRT	3.641557647	HPV16-KRT	-0.580044286	HPV16-KRT	0.609566075	HPV16-KRT	3.878645334	HPV16-KRT	4.999151441	HPV16-KRT	-1.85634991	HPV16-KRT	2.45536478	HPV16-KRT	4.530560473
TCGA-38-6178-01A	-0.69197655	HPV16-KRT	3.386885578	HPV16-KRT	3.054735406	HPV16-KRT	5.436147671	HPV16-KRT	4.175904391	HPV16-KRT	8.006985828	HPV16-KRT	3.18484218	HPV16-KRT	4.182572881	HPV16-KRT	1.431186998	HPV16-KRT	2.669189399	HPV16-KRT	5.370430896	HPV16-KRT	-3.050241395	HPV16-KRT	3.408393197	HPV16-KRT	3.103919834	HPV16-KRT	3.750936115	HPV16-KRT	4.94845224	HPV16-KRT	3.411476575	HPV16-KRT	3.380173525	HPV16-KRT	0.213091392	HPV16-KRT	0.501117235	HPV16-KRT	2.668453281	HPV16-KRT	4.478620793	HPV16-KRT	-1.611136041	HPV16-KRT	2.525471975	HPV16-KRT	4.384293255
TCGA-44-2659-01A	-0.360019587	HPV16-KRT	3.897818671	HPV16-KRT	3.094002296	HPV16-KRT	5.465275784	HPV16-KRT	4.455289477	HPV16-KRT	8.371541821	HPV16-KRT	3.178285404	HPV16-KRT	4.379974573	HPV16-KRT	1.37720536	HPV16-KRT	2.681389276	HPV16-KRT	5.413297031	HPV16-KRT	-2.837090852	HPV16-KRT	3.343207398	HPV16-KRT	2.994494416	HPV16-KRT	3.946457683	HPV16-KRT	4.93083895	HPV16-KRT	2.905975838	HPV16-KRT	3.35018028	HPV16-KRT	-0.085154987	HPV16-KRT	0.272747265	HPV16-KRT	2.482293306	HPV16-KRT	4.33292582	HPV16-KRT	-1.182910321	HPV16-KRT	2.689332469	HPV16-KRT	4.370097924
TCGA-44-2662-01A	-0.638050814	HPV16-KRT	3.75892016	HPV16-KRT	3.086236258	HPV16-KRT	5.509107966	HPV16-KRT	4.622975047	HPV16-KRT	7.889367727	HPV16-KRT	2.854159243	HPV16-KRT	4.350995207	HPV16-KRT	1.990684722	HPV16-KRT	3.480458171	HPV16-KRT	5.439796104	HPV16-KRT	-3.028171362	HPV16-KRT	3.739694406	HPV16-KRT	4.147543477	HPV16-KRT	4.292608916	HPV16-KRT	5.320124937	HPV16-KRT	2.976722783	HPV16-KRT	3.332661858	HPV16-KRT	0.021859328	HPV16-KRT	0.688722475	HPV16-KRT	2.634687576	HPV16-KRT	4.650510863	HPV16-KRT	-1.726342778	HPV16-KRT	2.43924525	HPV16-KRT	4.450900082
TCGA-44-2665-01A	-0.793092046	HPV16-KRT	2.834275085	HPV16-KRT	3.465730907	HPV16-KRT	5.539831517	HPV16-KRT	3.27339111	HPV16-KRT	7.69246743	HPV16-KRT	3.194384136	HPV16-KRT	4.049626014	HPV16-KRT	1.072488902	HPV16-KRT	2.840201912	HPV16-KRT	5.430987555	HPV16-KRT	-3.719726854	HPV16-KRT	3.149614793	HPV16-KRT	1.693646685	HPV16-KRT	2.998132536	HPV16-KRT	4.507864461	HPV16-KRT	2.90237575	HPV16-KRT	3.180129517	HPV16-KRT	-0.716808127	HPV16-KRT	-0.020589268	HPV16-KRT	1.836333405	HPV16-KRT	4.362157158	HPV16-KRT	-1.678937564	HPV16-KRT	2.686226959	HPV16-KRT	4.315801658
TCGA-44-2666-01A	-0.216145808	HPV16-KRT	4.010070177	HPV16-KRT	2.947220211	HPV16-KRT	5.467914044	HPV16-KRT	3.931346158	HPV16-KRT	8.834698381	HPV16-KRT	3.308117773	HPV16-KRT	4.331898617	HPV16-KRT	1.5959605	HPV16-KRT	2.624506724	HPV16-KRT	5.363267258	HPV16-KRT	-2.762672229	HPV16-KRT	3.485504258	HPV16-KRT	3.443310804	HPV16-KRT	4.412082791	HPV16-KRT	4.847782344	HPV16-KRT	2.392869905	HPV16-KRT	3.516863609	HPV16-KRT	0.546185192	HPV16-KRT	0.587598476	HPV16-KRT	1.88095868	HPV16-KRT	4.822485559	HPV16-KRT	-1.581024581	HPV16-KRT	1.884590984	HPV16-KRT	4.434936276
TCGA-44-2668-01A	-1.098829253	HPV16-KRT	3.160381937	HPV16-KRT	3.160327133	HPV16-KRT	5.51179598	HPV16-KRT	3.891319719	HPV16-KRT	7.112620512	HPV16-KRT	3.090834146	HPV16-KRT	4.446278313	HPV16-KRT	1.395208495	HPV16-KRT	3.347698758	HPV16-KRT	5.451141717	HPV16-KRT	-3.597829237	HPV16-KRT	3.483442492	HPV16-KRT	2.377657296	HPV16-KRT	3.157677078	HPV16-KRT	4.94905689	HPV16-KRT	2.752621567	HPV16-KRT	3.291038205	HPV16-KRT	-0.986541238	HPV16-KRT	0.413344992	HPV16-KRT	1.968617157	HPV16-KRT	4.534475459	HPV16-KRT	-2.08850028	HPV16-KRT	2.398877976	HPV16-KRT	4.404287529
TCGA-44-3396-01A	-0.696607943	HPV16-KRT	3.618525063	HPV16-KRT	3.274536374	HPV16-KRT	5.480480752	HPV16-KRT	4.064582846	HPV16-KRT	8.061890485	HPV16-KRT	3.652006955	HPV16-KRT	4.361139044	HPV16-KRT	1.693559486	HPV16-KRT	3.187557063	HPV16-KRT	5.41443339	HPV16-KRT	-3.19090984	HPV16-KRT	3.627151595	HPV16-KRT	2.624017586	HPV16-KRT	4.508438975	HPV16-KRT	4.708626148	HPV16-KRT	2.368969255	HPV16-KRT	3.332994719	HPV16-KRT	-0.475071798	HPV16-KRT	0.391828717	HPV16-KRT	2.356207779	HPV16-KRT	4.623530694	HPV16-KRT	-1.679639478	HPV16-KRT	2.395168502	HPV16-KRT	4.511557817
TCGA-44-3917-01A	-0.565835476	HPV16-KRT	4.388494073	HPV16-KRT	3.027066294	HPV16-KRT	5.423037084	HPV16-KRT	2.845699354	HPV16-KRT	7.916220959	HPV16-KRT	3.42515056	HPV16-KRT	4.32956401	HPV16-KRT	1.82522423	HPV16-KRT	3.938882488	HPV16-KRT	5.169018305	HPV16-KRT	-2.757324788	HPV16-KRT	3.309719505	HPV16-KRT	3.787719098	HPV16-KRT	4.89946376	HPV16-KRT	4.47602912	HPV16-KRT	3.917721058	HPV16-KRT	3.618092537	HPV16-KRT	0.256986124	HPV16-KRT	0.287199797	HPV16-KRT	1.952959819	HPV16-KRT	5.330878537	HPV16-KRT	-1.184416401	HPV16-KRT	2.517946241	HPV16-KRT	4.733911029
TCGA-44-4112-01A	-0.989212355	HPV16-KRT	3.734601393	HPV16-KRT	3.566385101	HPV16-KRT	5.52077287	HPV16-KRT	3.723662686	HPV16-KRT	8.334533467	HPV16-KRT	3.618033535	HPV16-KRT	4.31093757	HPV16-KRT	1.793017009	HPV16-KRT	2.872133846	HPV16-KRT	5.398010302	HPV16-KRT	-3.340328815	HPV16-KRT	3.573862175	HPV16-KRT	2.817531342	HPV16-KRT	4.292648324	HPV16-KRT	4.526918547	HPV16-KRT	2.816727097	HPV16-KRT	3.377749434	HPV16-KRT	0.197729908	HPV16-KRT	0.0261774	HPV16-KRT	2.246137869	HPV16-KRT	4.732116303	HPV16-KRT	-1.522403127	HPV16-KRT	2.189198794	HPV16-KRT	4.384314364
TCGA-44-6145-01A	-1.077213674	HPV16-KRT	2.776176802	HPV16-KRT	3.007313378	HPV16-KRT	5.501421281	HPV16-KRT	4.383466474	HPV16-KRT	7.594892498	HPV16-KRT	2.987054055	HPV16-KRT	4.3718632	HPV16-KRT	1.644095427	HPV16-KRT	3.279088792	HPV16-KRT	5.429018521	HPV16-KRT	-2.965120137	HPV16-KRT	3.479368865	HPV16-KRT	3.001854213	HPV16-KRT	2.939343241	HPV16-KRT	5.366093758	HPV16-KRT	3.080509389	HPV16-KRT	3.300668518	HPV16-KRT	-0.100378727	HPV16-KRT	0.492966743	HPV16-KRT	2.452217227	HPV16-KRT	4.393004948	HPV16-KRT	-2.026484657	HPV16-KRT	2.047353425	HPV16-KRT	4.379031081
TCGA-44-6775-01A	-0.677521808	HPV16-KRT	3.552814512	HPV16-KRT	2.520484938	HPV16-KRT	5.462536657	HPV16-KRT	4.114474071	HPV16-KRT	7.980464977	HPV16-KRT	2.959047216	HPV16-KRT	4.3359003	HPV16-KRT	1.364639198	HPV16-KRT	3.07593495	HPV16-KRT	5.356798809	HPV16-KRT	-3.070367082	HPV16-KRT	3.319123911	HPV16-KRT	3.664345391	HPV16-KRT	3.933274609	HPV16-KRT	4.453446911	HPV16-KRT	3.570822996	HPV16-KRT	3.279150668	HPV16-KRT	-0.269023071	HPV16-KRT	0.479479398	HPV16-KRT	2.36452999	HPV16-KRT	4.726433945	HPV16-KRT	-1.634362277	HPV16-KRT	2.152031739	HPV16-KRT	4.496849797
TCGA-44-6777-01A	-0.341671319	HPV16-KRT	3.27396005	HPV16-KRT	3.114969234	HPV16-KRT	5.533824011	HPV16-KRT	4.022676606	HPV16-KRT	8.14022376	HPV16-KRT	3.32924704	HPV16-KRT	4.083492045	HPV16-KRT	1.298444372	HPV16-KRT	3.373065766	HPV16-KRT	5.46323673	HPV16-KRT	-2.954582297	HPV16-KRT	3.155868473	HPV16-KRT	2.912964899	HPV16-KRT	3.022952875	HPV16-KRT	4.56837997	HPV16-KRT	2.663181353	HPV16-KRT	3.159962314	HPV16-KRT	-1.024581501	HPV16-KRT	0.099152244	HPV16-KRT	2.864258634	HPV16-KRT	4.24481006	HPV16-KRT	-1.235439441	HPV16-KRT	3.059180986	HPV16-KRT	4.313354908
TCGA-44-6779-01A	-1.159789491	HPV16-KRT	2.312741411	HPV16-KRT	3.349271222	HPV16-KRT	5.501870324	HPV16-KRT	3.877985823	HPV16-KRT	7.33387606	HPV16-KRT	2.719120676	HPV16-KRT	4.473477084	HPV16-KRT	1.547578269	HPV16-KRT	3.433151653	HPV16-KRT	5.49687481	HPV16-KRT	-3.296681064	HPV16-KRT	3.520207054	HPV16-KRT	2.836243844	HPV16-KRT	2.004151277	HPV16-KRT	5.361870844	HPV16-KRT	2.424187973	HPV16-KRT	3.214303906	HPV16-KRT	-0.328682541	HPV16-KRT	0.723046394	HPV16-KRT	2.430534112	HPV16-KRT	4.074017887	HPV16-KRT	-2.112080465	HPV16-KRT	1.963374391	HPV16-KRT	4.267914497
TCGA-44-7660-01A	-1.130216884	HPV16-KRT	3.849706853	HPV16-KRT	1.852429348	HPV16-KRT	5.363201726	HPV16-KRT	4.27419896	HPV16-KRT	7.512664291	HPV16-KRT	3.931606373	HPV16-KRT	4.131654599	HPV16-KRT	1.926635047	HPV16-KRT	3.978221739	HPV16-KRT	5.190663549	HPV16-KRT	-2.025790296	HPV16-KRT	3.213936797	HPV16-KRT	3.972458289	HPV16-KRT	4.49274622	HPV16-KRT	5.05804402	HPV16-KRT	4.596783747	HPV16-KRT	3.695465064	HPV16-KRT	0.04182872	HPV16-KRT	0.587532092	HPV16-KRT	3.127398971	HPV16-KRT	5.521675311	HPV16-KRT	-2.109856492	HPV16-KRT	2.067744309	HPV16-KRT	4.685357403
TCGA-44-7661-01A	-0.773649374	HPV16-KRT	3.320413061	HPV16-KRT	2.578790025	HPV16-KRT	5.474980118	HPV16-KRT	3.693177914	HPV16-KRT	7.742730476	HPV16-KRT	3.852537319	HPV16-KRT	4.401135711	HPV16-KRT	1.540615078	HPV16-KRT	3.154527562	HPV16-KRT	5.419390839	HPV16-KRT	-3.42544539	HPV16-KRT	3.450100479	HPV16-KRT	2.36275832	HPV16-KRT	3.703253829	HPV16-KRT	4.509732056	HPV16-KRT	2.258770322	HPV16-KRT	3.369211229	HPV16-KRT	-0.775552419	HPV16-KRT	0.301178043	HPV16-KRT	2.025347837	HPV16-KRT	4.353190812	HPV16-KRT	-1.947908888	HPV16-KRT	2.366215708	HPV16-KRT	4.442370137
TCGA-44-7662-01A	-1.00454169	HPV16-KRT	2.910882832	HPV16-KRT	2.868252379	HPV16-KRT	5.485970053	HPV16-KRT	4.066583557	HPV16-KRT	7.663508154	HPV16-KRT	3.369352291	HPV16-KRT	4.106508694	HPV16-KRT	1.529543957	HPV16-KRT	3.108457204	HPV16-KRT	5.374614476	HPV16-KRT	-3.091409603	HPV16-KRT	3.451031271	HPV16-KRT	2.648410465	HPV16-KRT	3.056239817	HPV16-KRT	5.037253743	HPV16-KRT	3.50542096	HPV16-KRT	3.363328072	HPV16-KRT	-0.45998958	HPV16-KRT	0.442076253	HPV16-KRT	2.592263885	HPV16-KRT	4.695064877	HPV16-KRT	-1.967736482	HPV16-KRT	2.268889827	HPV16-KRT	4.498056936
TCGA-44-7667-01A	-0.882916041	HPV16-KRT	4.292064724	HPV16-KRT	2.289842295	HPV16-KRT	5.360802424	HPV16-KRT	3.866200864	HPV16-KRT	8.34536369	HPV16-KRT	4.892036439	HPV16-KRT	4.006895948	HPV16-KRT	2.479146059	HPV16-KRT	4.217064841	HPV16-KRT	5.118987397	HPV16-KRT	-2.077084403	HPV16-KRT	2.918462451	HPV16-KRT	3.985132931	HPV16-KRT	4.773121977	HPV16-KRT	4.926236672	HPV16-KRT	4.516933397	HPV16-KRT	3.976834656	HPV16-KRT	-0.274640897	HPV16-KRT	0.469422344	HPV16-KRT	2.801921156	HPV16-KRT	5.279972965	HPV16-KRT	-1.903366196	HPV16-KRT	2.988474645	HPV16-KRT	4.764369453
TCGA-44-7670-01A	-0.884441868	HPV16-KRT	3.470546524	HPV16-KRT	1.986785159	HPV16-KRT	5.405327285	HPV16-KRT	4.186428189	HPV16-KRT	8.511525217	HPV16-KRT	4.158863394	HPV16-KRT	4.330302651	HPV16-KRT	1.581422764	HPV16-KRT	3.545734351	HPV16-KRT	5.298363992	HPV16-KRT	-2.170227781	HPV16-KRT	3.490158788	HPV16-KRT	3.767463694	HPV16-KRT	3.770102635	HPV16-KRT	5.326334621	HPV16-KRT	4.540253857	HPV16-KRT	3.686562759	HPV16-KRT	0.144750249	HPV16-KRT	0.414702576	HPV16-KRT	3.41800363	HPV16-KRT	4.905314131	HPV16-KRT	-1.78286803	HPV16-KRT	2.685156586	HPV16-KRT	4.511415581
TCGA-44-7672-01A	-0.974237248	HPV16-KRT	3.003812405	HPV16-KRT	3.042621777	HPV16-KRT	5.445140169	HPV16-KRT	4.096333353	HPV16-KRT	8.086299631	HPV16-KRT	3.501995238	HPV16-KRT	4.174326846	HPV16-KRT	1.505666741	HPV16-KRT	3.238750718	HPV16-KRT	5.433256347	HPV16-KRT	-3.340798571	HPV16-KRT	3.268492788	HPV16-KRT	2.333017694	HPV16-KRT	3.336706834	HPV16-KRT	4.760651103	HPV16-KRT	2.434003239	HPV16-KRT	3.353624817	HPV16-KRT	-0.690380455	HPV16-KRT	0.126537909	HPV16-KRT	2.556974537	HPV16-KRT	4.57064729	HPV16-KRT	-1.915671814	HPV16-KRT	2.676643862	HPV16-KRT	4.391959233
TCGA-44-8117-01A	-0.719302899	HPV16-KRT	3.462354444	HPV16-KRT	2.620247504	HPV16-KRT	5.447377371	HPV16-KRT	4.960129278	HPV16-KRT	8.041684437	HPV16-KRT	3.459299159	HPV16-KRT	4.182131465	HPV16-KRT	1.950245013	HPV16-KRT	3.167457912	HPV16-KRT	5.392706784	HPV16-KRT	-2.570593889	HPV16-KRT	3.51656937	HPV16-KRT	4.061106742	HPV16-KRT	3.583819526	HPV16-KRT	5.466087451	HPV16-KRT	3.150785959	HPV16-KRT	3.439034283	HPV16-KRT	0.374702646	HPV16-KRT	0.816422069	HPV16-KRT	3.083966289	HPV16-KRT	4.798616326	HPV16-KRT	-1.450012436	HPV16-KRT	2.035010116	HPV16-KRT	4.478931412
TCGA-44-8120-01A	-0.534450147	HPV16-KRT	3.034533847	HPV16-KRT	2.708803861	HPV16-KRT	5.486338855	HPV16-KRT	4.17151207	HPV16-KRT	8.906051962	HPV16-KRT	3.119802094	HPV16-KRT	4.160631496	HPV16-KRT	1.027841342	HPV16-KRT	2.528946982	HPV16-KRT	5.424412463	HPV16-KRT	-2.588686607	HPV16-KRT	3.343332788	HPV16-KRT	3.24237783	HPV16-KRT	3.514599792	HPV16-KRT	4.751210758	HPV16-KRT	3.060638533	HPV16-KRT	3.296798272	HPV16-KRT	0.023071045	HPV16-KRT	0.269781163	HPV16-KRT	2.398530959	HPV16-KRT	4.311708826	HPV16-KRT	-1.39903031	HPV16-KRT	2.220808894	HPV16-KRT	4.426752873
TCGA-44-A47G-01A	-0.587130835	HPV16-KRT	3.879960104	HPV16-KRT	3.348997455	HPV16-KRT	5.426272341	HPV16-KRT	4.095741659	HPV16-KRT	7.778917193	HPV16-KRT	3.345656206	HPV16-KRT	4.478430754	HPV16-KRT	1.387319068	HPV16-KRT	2.979180358	HPV16-KRT	5.421355194	HPV16-KRT	-3.091292316	HPV16-KRT	3.374444524	HPV16-KRT	2.508142944	HPV16-KRT	3.852206177	HPV16-KRT	4.64480351	HPV16-KRT	1.835302224	HPV16-KRT	3.354248383	HPV16-KRT	-0.766473789	HPV16-KRT	0.338177349	HPV16-KRT	2.320202875	HPV16-KRT	4.624461844	HPV16-KRT	-1.720141046	HPV16-KRT	2.006323422	HPV16-KRT	4.446278256
TCGA-44-A4SS-01A	-0.685888034	HPV16-KRT	3.355652797	HPV16-KRT	2.966344614	HPV16-KRT	5.469988985	HPV16-KRT	4.635762079	HPV16-KRT	8.202742846	HPV16-KRT	3.435663488	HPV16-KRT	4.597564894	HPV16-KRT	1.861560559	HPV16-KRT	3.423123872	HPV16-KRT	5.48837101	HPV16-KRT	-2.599253227	HPV16-KRT	3.699908646	HPV16-KRT	2.905728063	HPV16-KRT	3.47469983	HPV16-KRT	5.469336512	HPV16-KRT	2.489588894	HPV16-KRT	3.384623326	HPV16-KRT	-0.257391856	HPV16-KRT	0.639912584	HPV16-KRT	3.72908979	HPV16-KRT	4.643260403	HPV16-KRT	-1.972581951	HPV16-KRT	2.294228007	HPV16-KRT	4.395937712
TCGA-44-A4SU-01A	-0.384562145	HPV16-KRT	4.487006782	HPV16-KRT	3.177612218	HPV16-KRT	5.370858125	HPV16-KRT	4.348739887	HPV16-KRT	8.272067667	HPV16-KRT	3.082215465	HPV16-KRT	4.100096478	HPV16-KRT	1.432840918	HPV16-KRT	2.602120484	HPV16-KRT	5.327626886	HPV16-KRT	-2.854998026	HPV16-KRT	3.571742838	HPV16-KRT	3.871696829	HPV16-KRT	4.824114394	HPV16-KRT	5.025261379	HPV16-KRT	3.013937541	HPV16-KRT	3.440389045	HPV16-KRT	0.55413981	HPV16-KRT	0.920953084	HPV16-KRT	2.453356953	HPV16-KRT	4.859859913	HPV16-KRT	-1.321209699	HPV16-KRT	2.025967392	HPV16-KRT	4.470496442
TCGA-49-4487-01A	-1.317912315	HPV16-KRT	3.519619701	HPV16-KRT	3.134905524	HPV16-KRT	5.477037478	HPV16-KRT	3.950742669	HPV16-KRT	8.091174982	HPV16-KRT	3.665246469	HPV16-KRT	4.301285714	HPV16-KRT	1.815654338	HPV16-KRT	3.207499091	HPV16-KRT	5.308291661	HPV16-KRT	-2.946254313	HPV16-KRT	3.073486067	HPV16-KRT	3.387027367	HPV16-KRT	3.600790381	HPV16-KRT	4.67662655	HPV16-KRT	4.163505757	HPV16-KRT	3.509510139	HPV16-KRT	-0.784316214	HPV16-KRT	0.124853701	HPV16-KRT	2.297487748	HPV16-KRT	4.685200967	HPV16-KRT	-2.087519458	HPV16-KRT	2.698795678	HPV16-KRT	4.510747938
TCGA-49-4488-01A	-1.177110992	HPV16-KRT	3.441399016	HPV16-KRT	3.801789908	HPV16-KRT	5.494021609	HPV16-KRT	4.516324653	HPV16-KRT	8.429812705	HPV16-KRT	3.317462116	HPV16-KRT	4.368656762	HPV16-KRT	2.072631795	HPV16-KRT	3.129062306	HPV16-KRT	5.44853793	HPV16-KRT	-3.061603433	HPV16-KRT	3.93274227	HPV16-KRT	2.988615784	HPV16-KRT	4.444581752	HPV16-KRT	4.924243023	HPV16-KRT	2.935761777	HPV16-KRT	3.427622663	HPV16-KRT	0.427795531	HPV16-KRT	0.603092562	HPV16-KRT	3.156244392	HPV16-KRT	4.845013756	HPV16-KRT	-1.739130547	HPV16-KRT	2.041984796	HPV16-KRT	4.412097148
TCGA-49-4505-01A	-0.734545691	HPV16-KRT	3.215822513	HPV16-KRT	3.50552944	HPV16-KRT	5.486250292	HPV16-KRT	4.028456206	HPV16-KRT	8.166420458	HPV16-KRT	3.238843337	HPV16-KRT	4.23566125	HPV16-KRT	1.805559594	HPV16-KRT	3.063616994	HPV16-KRT	5.481544995	HPV16-KRT	-3.134122695	HPV16-KRT	3.967504194	HPV16-KRT	2.717318305	HPV16-KRT	3.751849248	HPV16-KRT	4.885170343	HPV16-KRT	2.274888271	HPV16-KRT	3.301701654	HPV16-KRT	-0.183901627	HPV16-KRT	0.296768729	HPV16-KRT	3.162838903	HPV16-KRT	4.572542928	HPV16-KRT	-1.311967831	HPV16-KRT	2.34720606	HPV16-KRT	4.326940344
TCGA-49-4506-01A	-0.36376347	HPV16-KRT	3.667897929	HPV16-KRT	4.435698517	HPV16-KRT	5.544812517	HPV16-KRT	3.085725406	HPV16-KRT	8.051015001	HPV16-KRT	3.814054396	HPV16-KRT	4.409089687	HPV16-KRT	3.36194821	HPV16-KRT	4.024349851	HPV16-KRT	5.469006774	HPV16-KRT	-2.777427404	HPV16-KRT	3.265663509	HPV16-KRT	1.895806962	HPV16-KRT	3.482342528	HPV16-KRT	4.898129454	HPV16-KRT	2.458603691	HPV16-KRT	3.600617719	HPV16-KRT	0.091383549	HPV16-KRT	-0.016186313	HPV16-KRT	2.776205966	HPV16-KRT	5.132940071	HPV16-KRT	-1.472456503	HPV16-KRT	2.103996042	HPV16-KRT	4.361730268
TCGA-49-4507-01A	-1.480741625	HPV16-KRT	2.465669842	HPV16-KRT	3.936966826	HPV16-KRT	5.481718665	HPV16-KRT	3.600412357	HPV16-KRT	7.946867256	HPV16-KRT	2.966649553	HPV16-KRT	4.265151449	HPV16-KRT	1.850671171	HPV16-KRT	3.308932599	HPV16-KRT	5.457942917	HPV16-KRT	-3.431438699	HPV16-KRT	3.597540298	HPV16-KRT	2.187443964	HPV16-KRT	2.775788286	HPV16-KRT	5.013537211	HPV16-KRT	2.968999594	HPV16-KRT	3.470343221	HPV16-KRT	-0.221872939	HPV16-KRT	0.07433217	HPV16-KRT	2.7830911	HPV16-KRT	4.600495533	HPV16-KRT	-2.311448134	HPV16-KRT	2.250244887	HPV16-KRT	4.38908698
TCGA-49-4514-01A	-1.045700646	HPV16-KRT	2.276553931	HPV16-KRT	2.759543425	HPV16-KRT	5.433612673	HPV16-KRT	3.927507273	HPV16-KRT	8.303856957	HPV16-KRT	3.405922838	HPV16-KRT	4.12934267	HPV16-KRT	2.127763667	HPV16-KRT	3.540751493	HPV16-KRT	5.425184611	HPV16-KRT	-2.327430796	HPV16-KRT	3.635666042	HPV16-KRT	3.071867317	HPV16-KRT	2.78200945	HPV16-KRT	5.384753656	HPV16-KRT	3.81350887	HPV16-KRT	3.623894276	HPV16-KRT	-0.465517983	HPV16-KRT	0.31458489	HPV16-KRT	3.389136701	HPV16-KRT	4.819163282	HPV16-KRT	-1.95979116	HPV16-KRT	2.368527174	HPV16-KRT	4.411793446
TCGA-49-6742-01A	-0.697322052	HPV16-KRT	2.754553378	HPV16-KRT	3.140115571	HPV16-KRT	5.452050107	HPV16-KRT	3.685635746	HPV16-KRT	8.8600439	HPV16-KRT	3.826489971	HPV16-KRT	4.377921811	HPV16-KRT	2.474918927	HPV16-KRT	3.350773805	HPV16-KRT	5.390355452	HPV16-KRT	-2.32920529	HPV16-KRT	3.430064462	HPV16-KRT	3.49422872	HPV16-KRT	3.011640576	HPV16-KRT	5.083819411	HPV16-KRT	3.205640058	HPV16-KRT	3.673527681	HPV16-KRT	0.061488669	HPV16-KRT	0.306705953	HPV16-KRT	3.339194571	HPV16-KRT	4.793730234	HPV16-KRT	-2.079755955	HPV16-KRT	1.613862117	HPV16-KRT	4.433996368
TCGA-49-6745-01A	-0.716136065	HPV16-KRT	3.218112742	HPV16-KRT	2.805278623	HPV16-KRT	5.550495569	HPV16-KRT	4.059306321	HPV16-KRT	7.511317692	HPV16-KRT	3.457812207	HPV16-KRT	4.548446629	HPV16-KRT	1.603950091	HPV16-KRT	3.103861969	HPV16-KRT	5.451444545	HPV16-KRT	-3.37903381	HPV16-KRT	3.764206555	HPV16-KRT	2.774292377	HPV16-KRT	3.710447853	HPV16-KRT	4.904679995	HPV16-KRT	1.919358658	HPV16-KRT	3.393625397	HPV16-KRT	-0.54908054	HPV16-KRT	0.521946032	HPV16-KRT	2.118844423	HPV16-KRT	4.429849859	HPV16-KRT	-1.865439092	HPV16-KRT	1.944153061	HPV16-KRT	4.392176512
TCGA-49-6761-01A	-0.873230355	HPV16-KRT	4.525917887	HPV16-KRT	3.265824894	HPV16-KRT	5.48509884	HPV16-KRT	3.950706411	HPV16-KRT	8.046225232	HPV16-KRT	3.563604383	HPV16-KRT	4.458182909	HPV16-KRT	2.259652309	HPV16-KRT	3.063471021	HPV16-KRT	5.413193955	HPV16-KRT	-3.247387573	HPV16-KRT	3.58694716	HPV16-KRT	2.769108604	HPV16-KRT	4.697306563	HPV16-KRT	4.57680309	HPV16-KRT	2.796630111	HPV16-KRT	3.525311673	HPV16-KRT	-0.394275486	HPV16-KRT	0.329525007	HPV16-KRT	2.53089478	HPV16-KRT	4.627705492	HPV16-KRT	-1.655516237	HPV16-KRT	2.277142288	HPV16-KRT	4.408244924
TCGA-49-6767-01A	-1.111458854	HPV16-KRT	3.427298087	HPV16-KRT	2.754005639	HPV16-KRT	5.484019299	HPV16-KRT	4.776390831	HPV16-KRT	7.121980199	HPV16-KRT	3.981494973	HPV16-KRT	4.282031539	HPV16-KRT	1.993659159	HPV16-KRT	2.846170077	HPV16-KRT	5.415547892	HPV16-KRT	-3.941586863	HPV16-KRT	3.785150548	HPV16-KRT	2.927665755	HPV16-KRT	4.57491533	HPV16-KRT	5.108061403	HPV16-KRT	2.485024445	HPV16-KRT	3.530770762	HPV16-KRT	-0.876590506	HPV16-KRT	0.802835114	HPV16-KRT	2.693023321	HPV16-KRT	4.579342403	HPV16-KRT	-2.080751772	HPV16-KRT	2.346441547	HPV16-KRT	4.451192358
TCGA-49-AAQV-01A	-0.480723504	HPV16-KRT	4.677850129	HPV16-KRT	3.768382222	HPV16-KRT	5.415948208	HPV16-KRT	4.317948009	HPV16-KRT	7.407975432	HPV16-KRT	3.436324236	HPV16-KRT	4.157347011	HPV16-KRT	2.539142175	HPV16-KRT	3.501787424	HPV16-KRT	5.35774341	HPV16-KRT	-2.454606354	HPV16-KRT	3.815723073	HPV16-KRT	3.611458382	HPV16-KRT	5.017653745	HPV16-KRT	4.691124609	HPV16-KRT	2.608883294	HPV16-KRT	3.547053487	HPV16-KRT	0.794765709	HPV16-KRT	0.844769968	HPV16-KRT	3.14122385	HPV16-KRT	5.236635877	HPV16-KRT	-1.496121518	HPV16-KRT	1.924598893	HPV16-KRT	4.549392049
TCGA-49-AAR3-01A	-1.087176599	HPV16-KRT	2.980281992	HPV16-KRT	3.027825151	HPV16-KRT	5.407894826	HPV16-KRT	3.739154869	HPV16-KRT	7.023190816	HPV16-KRT	3.765338548	HPV16-KRT	4.164620952	HPV16-KRT	1.482785801	HPV16-KRT	3.27101592	HPV16-KRT	5.376564507	HPV16-KRT	-3.339353323	HPV16-KRT	3.321711798	HPV16-KRT	2.171781906	HPV16-KRT	3.535671244	HPV16-KRT	5.105683129	HPV16-KRT	2.4471248	HPV16-KRT	3.435480658	HPV16-KRT	-0.903849974	HPV16-KRT	0.411419897	HPV16-KRT	2.561367693	HPV16-KRT	4.533460251	HPV16-KRT	-2.23554721	HPV16-KRT	2.656444284	HPV16-KRT	4.528195792
TCGA-49-AAR9-01A	-1.591846149	HPV16-KRT	2.509774455	HPV16-KRT	2.687139979	HPV16-KRT	5.449650673	HPV16-KRT	4.117073441	HPV16-KRT	8.324924428	HPV16-KRT	3.992274922	HPV16-KRT	4.387372485	HPV16-KRT	2.139056878	HPV16-KRT	3.797713905	HPV16-KRT	5.436996749	HPV16-KRT	-3.290687811	HPV16-KRT	3.892423185	HPV16-KRT	3.58887544	HPV16-KRT	2.52694637	HPV16-KRT	5.556457233	HPV16-KRT	3.719687153	HPV16-KRT	3.590682066	HPV16-KRT	0.450883572	HPV16-KRT	0.464966646	HPV16-KRT	3.636213753	HPV16-KRT	4.545342495	HPV16-KRT	-2.403726748	HPV16-KRT	1.887110183	HPV16-KRT	4.31449744
TCGA-49-AARE-01A	-0.915646605	HPV16-KRT	3.603363236	HPV16-KRT	2.972093937	HPV16-KRT	5.43106402	HPV16-KRT	4.564782154	HPV16-KRT	8.574185915	HPV16-KRT	3.705553492	HPV16-KRT	4.145868205	HPV16-KRT	2.248839668	HPV16-KRT	3.410291877	HPV16-KRT	5.370102384	HPV16-KRT	-2.381892404	HPV16-KRT	3.522721295	HPV16-KRT	3.425040392	HPV16-KRT	3.429289196	HPV16-KRT	5.016242885	HPV16-KRT	3.74293399	HPV16-KRT	3.570198871	HPV16-KRT	0.425146026	HPV16-KRT	0.537187165	HPV16-KRT	3.280835039	HPV16-KRT	4.830730425	HPV16-KRT	-1.968641201	HPV16-KRT	1.769365955	HPV16-KRT	4.472672573
TCGA-4B-A93V-01A	-0.230696822	HPV16-KRT	4.049654905	HPV16-KRT	3.424003458	HPV16-KRT	5.433015045	HPV16-KRT	3.98865021	HPV16-KRT	8.916472644	HPV16-KRT	3.486846255	HPV16-KRT	4.149610421	HPV16-KRT	2.223554882	HPV16-KRT	3.414970827	HPV16-KRT	5.340476304	HPV16-KRT	-2.590910735	HPV16-KRT	3.429640995	HPV16-KRT	2.504094774	HPV16-KRT	4.350934954	HPV16-KRT	5.582431641	HPV16-KRT	4.001802038	HPV16-KRT	3.692074614	HPV16-KRT	-0.056336827	HPV16-KRT	0.508374845	HPV16-KRT	2.280063423	HPV16-KRT	4.95960796	HPV16-KRT	-1.114565546	HPV16-KRT	2.664463793	HPV16-KRT	4.512347147
TCGA-50-5044-01A	-0.61251977	HPV16-KRT	2.359088048	HPV16-KRT	3.308766841	HPV16-KRT	5.509051639	HPV16-KRT	2.906817021	HPV16-KRT	8.19692598	HPV16-KRT	4.310749706	HPV16-KRT	4.106514538	HPV16-KRT	1.502352077	HPV16-KRT	3.499945318	HPV16-KRT	5.474552086	HPV16-KRT	-3.686580026	HPV16-KRT	3.324042015	HPV16-KRT	1.326235944	HPV16-KRT	3.023777207	HPV16-KRT	4.275348339	HPV16-KRT	2.231085373	HPV16-KRT	3.2850338	HPV16-KRT	-0.990172341	HPV16-KRT	-0.064091489	HPV16-KRT	2.891709325	HPV16-KRT	4.211574495	HPV16-KRT	-1.924299116	HPV16-KRT	2.952097654	HPV16-KRT	4.386043049
TCGA-50-5066-01A	-0.95712393	HPV16-KRT	2.941837361	HPV16-KRT	3.395480667	HPV16-KRT	5.525428572	HPV16-KRT	3.389493791	HPV16-KRT	7.722714419	HPV16-KRT	3.583532271	HPV16-KRT	4.091123008	HPV16-KRT	1.737341467	HPV16-KRT	3.721323241	HPV16-KRT	5.350970242	HPV16-KRT	-3.574108961	HPV16-KRT	3.484828973	HPV16-KRT	3.019386982	HPV16-KRT	4.223949922	HPV16-KRT	4.242793844	HPV16-KRT	3.21228311	HPV16-KRT	3.318730209	HPV16-KRT	-0.147060197	HPV16-KRT	0.037895819	HPV16-KRT	3.149636709	HPV16-KRT	4.968364236	HPV16-KRT	-1.859141821	HPV16-KRT	2.852577474	HPV16-KRT	4.593175043
TCGA-50-5072-01A	-0.899331252	HPV16-KRT	3.197453023	HPV16-KRT	3.323244704	HPV16-KRT	5.476667801	HPV16-KRT	3.469583333	HPV16-KRT	8.427364026	HPV16-KRT	3.751250804	HPV16-KRT	4.259544901	HPV16-KRT	2.158013411	HPV16-KRT	3.52248225	HPV16-KRT	5.358507117	HPV16-KRT	-2.549205302	HPV16-KRT	3.228547728	HPV16-KRT	3.423441443	HPV16-KRT	2.976220863	HPV16-KRT	5.004771833	HPV16-KRT	3.881399218	HPV16-KRT	3.630390694	HPV16-KRT	-0.695923017	HPV16-KRT	0.172652749	HPV16-KRT	2.749402376	HPV16-KRT	4.653097379	HPV16-KRT	-1.995464417	HPV16-KRT	2.093103612	HPV16-KRT	4.43202237
TCGA-50-5930-01A	-0.845205355	HPV16-KRT	3.162440029	HPV16-KRT	3.480983281	HPV16-KRT	5.51594565	HPV16-KRT	4.371580366	HPV16-KRT	8.937183068	HPV16-KRT	3.094647127	HPV16-KRT	4.170839877	HPV16-KRT	1.533468146	HPV16-KRT	3.121554298	HPV16-KRT	5.425390844	HPV16-KRT	-2.75351752	HPV16-KRT	3.158730562	HPV16-KRT	3.751554044	HPV16-KRT	3.136953872	HPV16-KRT	5.007660283	HPV16-KRT	3.802506793	HPV16-KRT	3.371764951	HPV16-KRT	-0.59799607	HPV16-KRT	0.280308933	HPV16-KRT	2.480784631	HPV16-KRT	4.285249379	HPV16-KRT	-1.691923576	HPV16-KRT	2.373692044	HPV16-KRT	4.298701298
TCGA-50-5931-01A	-1.024702368	HPV16-KRT	3.578350614	HPV16-KRT	1.701057141	HPV16-KRT	5.428682418	HPV16-KRT	3.08410685	HPV16-KRT	7.624750674	HPV16-KRT	4.232951616	HPV16-KRT	3.741721876	HPV16-KRT	1.692291135	HPV16-KRT	3.584188278	HPV16-KRT	5.123004014	HPV16-KRT	-2.59345839	HPV16-KRT	2.786274394	HPV16-KRT	2.937528247	HPV16-KRT	3.175675472	HPV16-KRT	4.659951433	HPV16-KRT	4.594276053	HPV16-KRT	3.641778966	HPV16-KRT	-0.899696058	HPV16-KRT	-0.041089959	HPV16-KRT	2.55547069	HPV16-KRT	5.036788818	HPV16-KRT	-2.176781093	HPV16-KRT	2.334047169	HPV16-KRT	4.591016324
TCGA-50-5932-01A	-0.535844847	HPV16-KRT	3.348371861	HPV16-KRT	3.001159969	HPV16-KRT	5.496129636	HPV16-KRT	4.456058113	HPV16-KRT	8.520467352	HPV16-KRT	3.267595589	HPV16-KRT	4.477006537	HPV16-KRT	1.997868385	HPV16-KRT	3.067521875	HPV16-KRT	5.416104886	HPV16-KRT	-2.514207967	HPV16-KRT	3.60386946	HPV16-KRT	4.209844281	HPV16-KRT	3.35477338	HPV16-KRT	5.486850158	HPV16-KRT	3.383262933	HPV16-KRT	3.524071166	HPV16-KRT	0.819589572	HPV16-KRT	0.484311495	HPV16-KRT	2.607237253	HPV16-KRT	4.671250393	HPV16-KRT	-1.290002222	HPV16-KRT	1.770944928	HPV16-KRT	4.375432866
TCGA-50-5933-01A	-0.699818359	HPV16-KRT	3.445204701	HPV16-KRT	3.331480172	HPV16-KRT	5.542677492	HPV16-KRT	4.051303697	HPV16-KRT	7.684996537	HPV16-KRT	3.295889314	HPV16-KRT	4.440402099	HPV16-KRT	1.515152357	HPV16-KRT	2.908301943	HPV16-KRT	5.436311052	HPV16-KRT	-3.32606378	HPV16-KRT	3.406376898	HPV16-KRT	3.205067333	HPV16-KRT	3.617567316	HPV16-KRT	4.816082813	HPV16-KRT	3.019264947	HPV16-KRT	3.29673746	HPV16-KRT	-0.553625548	HPV16-KRT	0.239392482	HPV16-KRT	2.339161048	HPV16-KRT	4.307972959	HPV16-KRT	-1.75708852	HPV16-KRT	2.367773133	HPV16-KRT	4.35612576
TCGA-50-5936-01A	-0.83686449	HPV16-KRT	3.352567461	HPV16-KRT	3.094001263	HPV16-KRT	5.530127709	HPV16-KRT	3.493339482	HPV16-KRT	8.455544746	HPV16-KRT	3.493344457	HPV16-KRT	4.328836468	HPV16-KRT	1.871333484	HPV16-KRT	3.033931448	HPV16-KRT	5.422627342	HPV16-KRT	-3.06178089	HPV16-KRT	3.068770846	HPV16-KRT	3.27442544	HPV16-KRT	3.092560601	HPV16-KRT	4.767971757	HPV16-KRT	3.178166278	HPV16-KRT	3.49857843	HPV16-KRT	-0.305862968	HPV16-KRT	-0.237473181	HPV16-KRT	2.47038287	HPV16-KRT	4.461462623	HPV16-KRT	-1.827556111	HPV16-KRT	2.155542799	HPV16-KRT	4.355737886
TCGA-50-5941-01A	-1.116098765	HPV16-KRT	3.264761727	HPV16-KRT	3.021093129	HPV16-KRT	5.46706439	HPV16-KRT	4.47642536	HPV16-KRT	7.571546059	HPV16-KRT	3.329473421	HPV16-KRT	4.44824133	HPV16-KRT	1.830744232	HPV16-KRT	3.11761462	HPV16-KRT	5.398903176	HPV16-KRT	-3.029788878	HPV16-KRT	3.524503169	HPV16-KRT	2.955584507	HPV16-KRT	3.78876271	HPV16-KRT	5.070455863	HPV16-KRT	2.819471954	HPV16-KRT	3.392499424	HPV16-KRT	-0.46680494	HPV16-KRT	0.36103583	HPV16-KRT	2.586195881	HPV16-KRT	4.541888094	HPV16-KRT	-1.88083866	HPV16-KRT	2.269797857	HPV16-KRT	4.418764801
TCGA-50-5946-01A	-1.423976098	HPV16-KRT	4.04875381	HPV16-KRT	2.719728317	HPV16-KRT	5.368129141	HPV16-KRT	4.634653967	HPV16-KRT	8.051597839	HPV16-KRT	3.489772547	HPV16-KRT	4.167020993	HPV16-KRT	1.773790311	HPV16-KRT	3.023641764	HPV16-KRT	5.226485831	HPV16-KRT	-2.394443388	HPV16-KRT	3.554561904	HPV16-KRT	4.235123663	HPV16-KRT	4.390380009	HPV16-KRT	5.02897932	HPV16-KRT	4.123447884	HPV16-KRT	3.715627338	HPV16-KRT	0.292905869	HPV16-KRT	0.810636686	HPV16-KRT	2.475979378	HPV16-KRT	4.778392619	HPV16-KRT	-2.164658798	HPV16-KRT	1.88256679	HPV16-KRT	4.555744263
TCGA-50-6590-01A	-1.206025402	HPV16-KRT	3.463428585	HPV16-KRT	2.952100236	HPV16-KRT	5.447831	HPV16-KRT	4.397709569	HPV16-KRT	7.16772917	HPV16-KRT	3.674251392	HPV16-KRT	4.242289179	HPV16-KRT	1.0817872	HPV16-KRT	3.017381798	HPV16-KRT	5.346158999	HPV16-KRT	-3.882995873	HPV16-KRT	3.020656351	HPV16-KRT	2.078269067	HPV16-KRT	4.083973961	HPV16-KRT	4.857255083	HPV16-KRT	3.776509504	HPV16-KRT	3.44650075	HPV16-KRT	-1.568764679	HPV16-KRT	0.145999742	HPV16-KRT	1.772357434	HPV16-KRT	4.605314734	HPV16-KRT	-2.292417492	HPV16-KRT	2.938639079	HPV16-KRT	4.467349906
TCGA-50-6591-01A	-0.465267567	HPV16-KRT	3.323898831	HPV16-KRT	1.01047751	HPV16-KRT	5.375360676	HPV16-KRT	3.053515723	HPV16-KRT	9.334401426	HPV16-KRT	4.286962827	HPV16-KRT	3.644375984	HPV16-KRT	1.276796025	HPV16-KRT	3.623287494	HPV16-KRT	4.997658778	HPV16-KRT	-3.299554832	HPV16-KRT	2.093870223	HPV16-KRT	3.672373905	HPV16-KRT	3.651385337	HPV16-KRT	3.149190165	HPV16-KRT	5.627236668	HPV16-KRT	3.570909525	HPV16-KRT	-0.806623743	HPV16-KRT	0.141461808	HPV16-KRT	1.960360312	HPV16-KRT	5.031996008	HPV16-KRT	-1.635892745	HPV16-KRT	3.274502863	HPV16-KRT	4.720649841
TCGA-50-6592-01A	-1.310238113	HPV16-KRT	3.07723864	HPV16-KRT	2.203634456	HPV16-KRT	5.437262012	HPV16-KRT	4.49310986	HPV16-KRT	8.298273999	HPV16-KRT	3.537808324	HPV16-KRT	4.403949355	HPV16-KRT	1.630129889	HPV16-KRT	3.314818748	HPV16-KRT	5.389798199	HPV16-KRT	-2.81761695	HPV16-KRT	3.30166946	HPV16-KRT	3.388469009	HPV16-KRT	2.984739611	HPV16-KRT	5.009403945	HPV16-KRT	3.844290663	HPV16-KRT	3.507606407	HPV16-KRT	-1.017269125	HPV16-KRT	0.095471695	HPV16-KRT	2.873596612	HPV16-KRT	4.708487394	HPV16-KRT	-2.282157158	HPV16-KRT	2.428687499	HPV16-KRT	4.36615447
TCGA-50-6593-01A	-0.807182765	HPV16-KRT	2.855392392	HPV16-KRT	3.206349466	HPV16-KRT	5.466159991	HPV16-KRT	4.229554842	HPV16-KRT	7.871394705	HPV16-KRT	2.957079542	HPV16-KRT	4.175970926	HPV16-KRT	1.424450404	HPV16-KRT	3.072897047	HPV16-KRT	5.421939309	HPV16-KRT	-2.873514574	HPV16-KRT	3.392538977	HPV16-KRT	2.996512105	HPV16-KRT	2.937160437	HPV16-KRT	4.717789527	HPV16-KRT	2.807453684	HPV16-KRT	3.35705916	HPV16-KRT	-0.441326553	HPV16-KRT	0.281660597	HPV16-KRT	3.145025782	HPV16-KRT	4.630211519	HPV16-KRT	-1.90294726	HPV16-KRT	1.774376232	HPV16-KRT	4.453725407
TCGA-50-6594-01A	-0.378927566	HPV16-KRT	3.78590359	HPV16-KRT	2.990535515	HPV16-KRT	5.548147329	HPV16-KRT	4.385460457	HPV16-KRT	7.783863448	HPV16-KRT	3.473510992	HPV16-KRT	4.210851242	HPV16-KRT	2.241426533	HPV16-KRT	3.436610445	HPV16-KRT	5.426215468	HPV16-KRT	-2.733072591	HPV16-KRT	3.926982703	HPV16-KRT	3.803077695	HPV16-KRT	3.81656955	HPV16-KRT	4.95417781	HPV16-KRT	2.420951951	HPV16-KRT	3.400148769	HPV16-KRT	-0.270111718	HPV16-KRT	0.72170351	HPV16-KRT	2.560090547	HPV16-KRT	4.692257485	HPV16-KRT	-1.460284115	HPV16-KRT	1.863556454	HPV16-KRT	4.422739932
TCGA-50-6595-01A	-1.111495356	HPV16-KRT	2.239780138	HPV16-KRT	2.951047993	HPV16-KRT	5.548590491	HPV16-KRT	3.53128188	HPV16-KRT	7.651385956	HPV16-KRT	3.902028651	HPV16-KRT	4.276221143	HPV16-KRT	1.491008223	HPV16-KRT	3.192326751	HPV16-KRT	5.445782064	HPV16-KRT	-3.889371963	HPV16-KRT	3.479369913	HPV16-KRT	2.217984145	HPV16-KRT	2.774243239	HPV16-KRT	4.694128189	HPV16-KRT	3.23881187	HPV16-KRT	3.284644062	HPV16-KRT	-0.779743369	HPV16-KRT	0.099611136	HPV16-KRT	2.702332633	HPV16-KRT	4.203012825	HPV16-KRT	-2.155545203	HPV16-KRT	2.489267412	HPV16-KRT	4.364499234
TCGA-50-6673-01A	-0.523316266	HPV16-KRT	3.277251556	HPV16-KRT	2.698344248	HPV16-KRT	5.467823969	HPV16-KRT	4.033670598	HPV16-KRT	8.480154396	HPV16-KRT	3.229883247	HPV16-KRT	4.409775141	HPV16-KRT	1.74214017	HPV16-KRT	2.912031373	HPV16-KRT	5.445849955	HPV16-KRT	-3.074751598	HPV16-KRT	3.378540982	HPV16-KRT	3.511385072	HPV16-KRT	3.303558786	HPV16-KRT	4.953528929	HPV16-KRT	2.950032729	HPV16-KRT	3.417891246	HPV16-KRT	-0.315226734	HPV16-KRT	0.162789451	HPV16-KRT	3.122242923	HPV16-KRT	4.438856737	HPV16-KRT	-1.562589391	HPV16-KRT	2.17643744	HPV16-KRT	4.342395008
TCGA-53-7624-01A	-1.157099678	HPV16-KRT	3.562998844	HPV16-KRT	3.238668863	HPV16-KRT	5.425593641	HPV16-KRT	4.103335573	HPV16-KRT	7.219715984	HPV16-KRT	4.878149859	HPV16-KRT	4.421858545	HPV16-KRT	2.236575912	HPV16-KRT	4.186874581	HPV16-KRT	5.307763042	HPV16-KRT	-2.483187335	HPV16-KRT	2.932593212	HPV16-KRT	5.606917256	HPV16-KRT	3.230552529	HPV16-KRT	4.588300227	HPV16-KRT	5.031222243	HPV16-KRT	3.637168749	HPV16-KRT	0.482204925	HPV16-KRT	0.433843584	HPV16-KRT	3.853277026	HPV16-KRT	4.871025779	HPV16-KRT	-2.282541069	HPV16-KRT	2.388580365	HPV16-KRT	4.621087354
TCGA-53-A4EZ-01A	-0.558703305	HPV16-KRT	4.411118105	HPV16-KRT	3.046612494	HPV16-KRT	5.338797767	HPV16-KRT	4.64649013	HPV16-KRT	8.916327491	HPV16-KRT	3.9090138	HPV16-KRT	4.305200067	HPV16-KRT	2.135860025	HPV16-KRT	3.211893837	HPV16-KRT	5.301496514	HPV16-KRT	-2.38383735	HPV16-KRT	3.695028149	HPV16-KRT	3.972258207	HPV16-KRT	4.955637366	HPV16-KRT	5.557515772	HPV16-KRT	4.23410725	HPV16-KRT	3.761148964	HPV16-KRT	1.253344093	HPV16-KRT	1.350346206	HPV16-KRT	3.064609855	HPV16-KRT	5.19366882	HPV16-KRT	-1.651015873	HPV16-KRT	2.698063847	HPV16-KRT	4.569440796
TCGA-55-1592-01A	-0.689586679	HPV16-KRT	3.821255564	HPV16-KRT	2.708149578	HPV16-KRT	5.434583793	HPV16-KRT	4.686497019	HPV16-KRT	8.19426225	HPV16-KRT	3.123821456	HPV16-KRT	4.267761989	HPV16-KRT	1.729676228	HPV16-KRT	3.211140674	HPV16-KRT	5.32731868	HPV16-KRT	-2.106090785	HPV16-KRT	3.556149141	HPV16-KRT	4.423730936	HPV16-KRT	4.250438363	HPV16-KRT	5.148536932	HPV16-KRT	3.919783619	HPV16-KRT	3.449418934	HPV16-KRT	0.481464313	HPV16-KRT	0.488426989	HPV16-KRT	3.082125519	HPV16-KRT	4.789350893	HPV16-KRT	-1.402383981	HPV16-KRT	2.42086452	HPV16-KRT	4.536322424
TCGA-55-1596-01A	-0.998074758	HPV16-KRT	3.298709367	HPV16-KRT	3.144886261	HPV16-KRT	5.455409802	HPV16-KRT	4.305828967	HPV16-KRT	7.891729176	HPV16-KRT	2.930597894	HPV16-KRT	4.20779773	HPV16-KRT	2.390089765	HPV16-KRT	3.608339134	HPV16-KRT	5.381291473	HPV16-KRT	-2.306340347	HPV16-KRT	4.012025594	HPV16-KRT	3.024298912	HPV16-KRT	3.779311028	HPV16-KRT	5.591513855	HPV16-KRT	3.828058491	HPV16-KRT	3.568662104	HPV16-KRT	0.355269887	HPV16-KRT	0.529633773	HPV16-KRT	2.965188821	HPV16-KRT	5.063902397	HPV16-KRT	-1.793699799	HPV16-KRT	1.891299857	HPV16-KRT	4.522849879
TCGA-55-5899-01A	0.036955815	HPV16-KRT	4.58747055	HPV16-KRT	2.040582948	HPV16-KRT	5.400385409	HPV16-KRT	4.692612693	HPV16-KRT	8.630969543	HPV16-KRT	4.414897106	HPV16-KRT	4.012733413	HPV16-KRT	2.114629937	HPV16-KRT	3.737367043	HPV16-KRT	5.303441705	HPV16-KRT	-1.973681709	HPV16-KRT	3.307254594	HPV16-KRT	3.439619043	HPV16-KRT	4.572603732	HPV16-KRT	5.324722151	HPV16-KRT	4.534676459	HPV16-KRT	3.781252441	HPV16-KRT	-0.022744497	HPV16-KRT	0.417570644	HPV16-KRT	3.586095162	HPV16-KRT	5.218612121	HPV16-KRT	-0.91538214	HPV16-KRT	3.357525449	HPV16-KRT	4.636386717
TCGA-55-6543-01A	-0.564525145	HPV16-KRT	3.781802548	HPV16-KRT	3.163484646	HPV16-KRT	5.529465629	HPV16-KRT	4.656686701	HPV16-KRT	8.136358971	HPV16-KRT	3.280487657	HPV16-KRT	4.150750056	HPV16-KRT	1.854628664	HPV16-KRT	2.761215289	HPV16-KRT	5.492415198	HPV16-KRT	-3.072586801	HPV16-KRT	3.64842403	HPV16-KRT	3.526087312	HPV16-KRT	4.2863577	HPV16-KRT	5.198135926	HPV16-KRT	2.866327448	HPV16-KRT	3.324161358	HPV16-KRT	0.67432976	HPV16-KRT	0.665494517	HPV16-KRT	2.455001824	HPV16-KRT	4.615997128	HPV16-KRT	-1.372076408	HPV16-KRT	2.293516264	HPV16-KRT	4.307189222
TCGA-55-6712-01A	-0.688574887	HPV16-KRT	3.134034226	HPV16-KRT	2.949690101	HPV16-KRT	5.4682224	HPV16-KRT	4.362579704	HPV16-KRT	7.728369259	HPV16-KRT	2.865345959	HPV16-KRT	4.372797193	HPV16-KRT	1.20682562	HPV16-KRT	3.09126813	HPV16-KRT	5.47076227	HPV16-KRT	-3.473290595	HPV16-KRT	3.817313836	HPV16-KRT	3.840682694	HPV16-KRT	3.537179171	HPV16-KRT	5.282932425	HPV16-KRT	2.191045979	HPV16-KRT	3.333439396	HPV16-KRT	-0.300166031	HPV16-KRT	0.717828532	HPV16-KRT	2.433443842	HPV16-KRT	4.274775734	HPV16-KRT	-1.767595728	HPV16-KRT	2.119218874	HPV16-KRT	4.37240793
TCGA-55-6968-01A	-0.468804591	HPV16-KRT	5.179196472	HPV16-KRT	1.225440434	HPV16-KRT	5.236590401	HPV16-KRT	4.562676318	HPV16-KRT	7.845801462	HPV16-KRT	5.053353621	HPV16-KRT	4.137886646	HPV16-KRT	2.483877054	HPV16-KRT	4.481979931	HPV16-KRT	5.078761295	HPV16-KRT	-1.800773308	HPV16-KRT	3.289473912	HPV16-KRT	4.653162173	HPV16-KRT	5.279742808	HPV16-KRT	4.628765168	HPV16-KRT	4.774316632	HPV16-KRT	3.906675434	HPV16-KRT	0.20028037	HPV16-KRT	0.340876475	HPV16-KRT	2.851640705	HPV16-KRT	6.187068943	HPV16-KRT	-1.515003369	HPV16-KRT	3.003121309	HPV16-KRT	4.85877524
TCGA-55-6970-01A	-0.925796014	HPV16-KRT	3.678544168	HPV16-KRT	3.260843071	HPV16-KRT	5.525718242	HPV16-KRT	3.97325173	HPV16-KRT	8.038656318	HPV16-KRT	2.860452192	HPV16-KRT	4.499216204	HPV16-KRT	2.03421461	HPV16-KRT	3.151202743	HPV16-KRT	5.36585895	HPV16-KRT	-2.635473247	HPV16-KRT	3.109576927	HPV16-KRT	3.126490324	HPV16-KRT	3.600815394	HPV16-KRT	5.136515198	HPV16-KRT	3.552229878	HPV16-KRT	3.490207118	HPV16-KRT	-0.272525949	HPV16-KRT	0.07204443	HPV16-KRT	2.290258723	HPV16-KRT	4.754243569	HPV16-KRT	-1.844590831	HPV16-KRT	2.3207034	HPV16-KRT	4.398335233
TCGA-55-6975-01A	-1.172985049	HPV16-KRT	2.337556644	HPV16-KRT	2.728102967	HPV16-KRT	5.566379912	HPV16-KRT	3.282172036	HPV16-KRT	7.885013754	HPV16-KRT	3.736578054	HPV16-KRT	4.10787867	HPV16-KRT	1.673311095	HPV16-KRT	3.526195196	HPV16-KRT	5.392048412	HPV16-KRT	-3.187764336	HPV16-KRT	3.220422974	HPV16-KRT	3.029393554	HPV16-KRT	2.296751854	HPV16-KRT	4.961734372	HPV16-KRT	3.805840351	HPV16-KRT	3.37775	HPV16-KRT	-0.495770753	HPV16-KRT	0.080632443	HPV16-KRT	2.968540039	HPV16-KRT	4.186385393	HPV16-KRT	-2.00172672	HPV16-KRT	2.553251199	HPV16-KRT	4.420590581
TCGA-55-6978-01A	-1.026702686	HPV16-KRT	3.084644251	HPV16-KRT	2.725540616	HPV16-KRT	5.502615292	HPV16-KRT	3.54478495	HPV16-KRT	7.404062592	HPV16-KRT	3.696285547	HPV16-KRT	4.398318043	HPV16-KRT	1.067007024	HPV16-KRT	3.17017288	HPV16-KRT	5.386790828	HPV16-KRT	-3.622385509	HPV16-KRT	3.321109407	HPV16-KRT	2.512296519	HPV16-KRT	3.517080269	HPV16-KRT	4.598307616	HPV16-KRT	2.759215446	HPV16-KRT	3.338076597	HPV16-KRT	-1.116922616	HPV16-KRT	0.309840794	HPV16-KRT	1.766683175	HPV16-KRT	4.425368066	HPV16-KRT	-2.090362411	HPV16-KRT	2.736870513	HPV16-KRT	4.462664483
TCGA-55-6979-01A	-0.78505556	HPV16-KRT	3.706441123	HPV16-KRT	2.944375818	HPV16-KRT	5.460978293	HPV16-KRT	4.447821066	HPV16-KRT	8.127587871	HPV16-KRT	3.266007302	HPV16-KRT	4.419368412	HPV16-KRT	1.746842213	HPV16-KRT	3.275885007	HPV16-KRT	5.375995835	HPV16-KRT	-3.050710517	HPV16-KRT	3.548671057	HPV16-KRT	3.337370747	HPV16-KRT	4.2430797	HPV16-KRT	4.697151509	HPV16-KRT	2.784971139	HPV16-KRT	3.360584718	HPV16-KRT	-0.090439905	HPV16-KRT	0.587320321	HPV16-KRT	2.454066114	HPV16-KRT	4.813538255	HPV16-KRT	-1.935715187	HPV16-KRT	2.35929542	HPV16-KRT	4.526922493
TCGA-55-6981-01A	-0.549502152	HPV16-KRT	3.859825953	HPV16-KRT	2.509634721	HPV16-KRT	5.473367003	HPV16-KRT	4.664287078	HPV16-KRT	8.958911817	HPV16-KRT	3.279589244	HPV16-KRT	4.263398536	HPV16-KRT	1.875121937	HPV16-KRT	3.442550159	HPV16-KRT	5.459600516	HPV16-KRT	-2.429736896	HPV16-KRT	3.894465673	HPV16-KRT	3.744204388	HPV16-KRT	4.355596564	HPV16-KRT	5.275447994	HPV16-KRT	3.211097541	HPV16-KRT	3.346705883	HPV16-KRT	0.478675026	HPV16-KRT	0.902362836	HPV16-KRT	3.795622805	HPV16-KRT	4.415966847	HPV16-KRT	-1.312251232	HPV16-KRT	1.906628983	HPV16-KRT	4.431010516
TCGA-55-6982-01A	-0.526406588	HPV16-KRT	2.903704632	HPV16-KRT	2.685702039	HPV16-KRT	5.474865228	HPV16-KRT	4.29547568	HPV16-KRT	8.336774038	HPV16-KRT	3.387652857	HPV16-KRT	4.252206951	HPV16-KRT	1.618072024	HPV16-KRT	3.545597323	HPV16-KRT	5.47305721	HPV16-KRT	-2.752234388	HPV16-KRT	3.635508982	HPV16-KRT	3.403892498	HPV16-KRT	3.129876933	HPV16-KRT	5.217142193	HPV16-KRT	3.070211806	HPV16-KRT	3.312922391	HPV16-KRT	-0.065615348	HPV16-KRT	0.663178073	HPV16-KRT	3.229881682	HPV16-KRT	4.668971053	HPV16-KRT	-1.513220375	HPV16-KRT	2.34421447	HPV16-KRT	4.373822563
TCGA-55-6984-01A	-0.701003648	HPV16-KRT	3.663200336	HPV16-KRT	2.850988062	HPV16-KRT	5.503412996	HPV16-KRT	3.994648202	HPV16-KRT	8.679166972	HPV16-KRT	3.493160743	HPV16-KRT	4.5300232	HPV16-KRT	2.58133998	HPV16-KRT	3.357730247	HPV16-KRT	5.537755258	HPV16-KRT	-3.074284939	HPV16-KRT	3.992735382	HPV16-KRT	1.0411928	HPV16-KRT	3.671440366	HPV16-KRT	5.349271239	HPV16-KRT	1.521312344	HPV16-KRT	3.598720514	HPV16-KRT	-0.52784601	HPV16-KRT	0.73281358	HPV16-KRT	3.050672964	HPV16-KRT	4.724911584	HPV16-KRT	-2.171073946	HPV16-KRT	1.545950934	HPV16-KRT	4.263513183
TCGA-55-7227-01A	-0.513661093	HPV16-KRT	3.534300713	HPV16-KRT	3.317876943	HPV16-KRT	5.48192024	HPV16-KRT	4.005111682	HPV16-KRT	7.872316752	HPV16-KRT	3.34308301	HPV16-KRT	4.254195235	HPV16-KRT	1.457707568	HPV16-KRT	2.76109807	HPV16-KRT	5.426709798	HPV16-KRT	-3.331924406	HPV16-KRT	3.44869818	HPV16-KRT	2.467119634	HPV16-KRT	3.619869452	HPV16-KRT	4.644072673	HPV16-KRT	1.950672127	HPV16-KRT	3.366599646	HPV16-KRT	-0.518323306	HPV16-KRT	0.373468121	HPV16-KRT	2.053583996	HPV16-KRT	4.59896323	HPV16-KRT	-1.619645664	HPV16-KRT	2.068471559	HPV16-KRT	4.357257192
TCGA-55-7570-01A	-0.828165348	HPV16-KRT	3.949938433	HPV16-KRT	1.939583419	HPV16-KRT	5.460331995	HPV16-KRT	3.628609532	HPV16-KRT	7.613386271	HPV16-KRT	3.874958486	HPV16-KRT	3.923350686	HPV16-KRT	1.642702679	HPV16-KRT	3.514951921	HPV16-KRT	5.157680145	HPV16-KRT	-2.862482937	HPV16-KRT	2.934883722	HPV16-KRT	3.268524803	HPV16-KRT	4.037493837	HPV16-KRT	5.547623395	HPV16-KRT	5.05153343	HPV16-KRT	3.859496417	HPV16-KRT	-0.335466403	HPV16-KRT	0.378994792	HPV16-KRT	2.462764699	HPV16-KRT	4.891662943	HPV16-KRT	-1.946552335	HPV16-KRT	2.615636455	HPV16-KRT	4.67161511
TCGA-55-7724-01A	-0.705391056	HPV16-KRT	3.507644353	HPV16-KRT	2.255032742	HPV16-KRT	5.600847264	HPV16-KRT	3.740989032	HPV16-KRT	7.498676192	HPV16-KRT	3.156707564	HPV16-KRT	4.345975902	HPV16-KRT	1.26774191	HPV16-KRT	3.778050231	HPV16-KRT	5.308362423	HPV16-KRT	-3.153599758	HPV16-KRT	3.536242052	HPV16-KRT	4.179548979	HPV16-KRT	2.748109112	HPV16-KRT	5.028429354	HPV16-KRT	3.754420594	HPV16-KRT	3.291561854	HPV16-KRT	0.173025932	HPV16-KRT	0.525289738	HPV16-KRT	2.301664318	HPV16-KRT	4.591378967	HPV16-KRT	-1.526478792	HPV16-KRT	1.922822319	HPV16-KRT	4.405580361
TCGA-55-7726-01A	-0.980347028	HPV16-KRT	2.598656718	HPV16-KRT	2.030069581	HPV16-KRT	5.629282211	HPV16-KRT	3.701123381	HPV16-KRT	7.514257641	HPV16-KRT	3.581686654	HPV16-KRT	4.157169278	HPV16-KRT	1.269486272	HPV16-KRT	3.877036736	HPV16-KRT	5.395810297	HPV16-KRT	-3.738598343	HPV16-KRT	3.064001804	HPV16-KRT	2.690654915	HPV16-KRT	2.183416829	HPV16-KRT	5.322834594	HPV16-KRT	3.47414623	HPV16-KRT	3.247666606	HPV16-KRT	-0.985744207	HPV16-KRT	0.490523972	HPV16-KRT	3.024088146	HPV16-KRT	4.305984146	HPV16-KRT	-2.104588539	HPV16-KRT	2.094242368	HPV16-KRT	4.350256139
TCGA-55-7903-01A	-0.903075294	HPV16-KRT	4.286247818	HPV16-KRT	2.971552857	HPV16-KRT	5.42179031	HPV16-KRT	4.602403601	HPV16-KRT	8.28090285	HPV16-KRT	3.433491399	HPV16-KRT	4.411457524	HPV16-KRT	2.048563085	HPV16-KRT	3.238978229	HPV16-KRT	5.35489422	HPV16-KRT	-2.684888807	HPV16-KRT	3.585974872	HPV16-KRT	3.720951404	HPV16-KRT	4.740930328	HPV16-KRT	5.216820399	HPV16-KRT	2.373197164	HPV16-KRT	3.581351577	HPV16-KRT	-0.077091706	HPV16-KRT	0.608709073	HPV16-KRT	2.614809526	HPV16-KRT	5.022872944	HPV16-KRT	-1.738787052	HPV16-KRT	1.972733961	HPV16-KRT	4.443219226
TCGA-55-7907-01A	-0.640403674	HPV16-KRT	3.469689967	HPV16-KRT	2.550351192	HPV16-KRT	5.436800118	HPV16-KRT	4.540084285	HPV16-KRT	8.47964448	HPV16-KRT	3.352253221	HPV16-KRT	4.338593403	HPV16-KRT	1.420278986	HPV16-KRT	3.235212841	HPV16-KRT	5.367116419	HPV16-KRT	-2.329675744	HPV16-KRT	3.458471329	HPV16-KRT	3.735191889	HPV16-KRT	3.045754606	HPV16-KRT	5.207765394	HPV16-KRT	3.048766776	HPV16-KRT	3.489384878	HPV16-KRT	-0.279892661	HPV16-KRT	0.44807307	HPV16-KRT	2.791999976	HPV16-KRT	4.823159814	HPV16-KRT	-1.791150039	HPV16-KRT	1.30924193	HPV16-KRT	4.49248885
TCGA-55-7994-01A	-0.755348979	HPV16-KRT	4.609014124	HPV16-KRT	2.559953473	HPV16-KRT	5.391823833	HPV16-KRT	4.773300289	HPV16-KRT	7.727190572	HPV16-KRT	3.085321428	HPV16-KRT	4.469535066	HPV16-KRT	1.77744366	HPV16-KRT	2.913035532	HPV16-KRT	5.395735192	HPV16-KRT	-2.443086893	HPV16-KRT	3.638873897	HPV16-KRT	3.706229782	HPV16-KRT	4.905114356	HPV16-KRT	5.442009227	HPV16-KRT	2.07626153	HPV16-KRT	3.535740494	HPV16-KRT	-0.53947802	HPV16-KRT	1.183602591	HPV16-KRT	2.139808905	HPV16-KRT	4.521030569	HPV16-KRT	-1.830530466	HPV16-KRT	2.020664107	HPV16-KRT	4.461357829
TCGA-55-7995-01A	-1.114500796	HPV16-KRT	4.306091904	HPV16-KRT	2.731709571	HPV16-KRT	5.385775471	HPV16-KRT	5.017217067	HPV16-KRT	7.63399545	HPV16-KRT	3.191808987	HPV16-KRT	4.444285897	HPV16-KRT	1.810284538	HPV16-KRT	3.472514939	HPV16-KRT	5.316651919	HPV16-KRT	-2.130473616	HPV16-KRT	3.419751593	HPV16-KRT	4.229053195	HPV16-KRT	4.065390235	HPV16-KRT	5.606518233	HPV16-KRT	4.659244794	HPV16-KRT	3.513355692	HPV16-KRT	0.054351572	HPV16-KRT	0.96544095	HPV16-KRT	2.536273789	HPV16-KRT	4.952635266	HPV16-KRT	-2.097683704	HPV16-KRT	2.449117618	HPV16-KRT	4.590525394
TCGA-55-8085-01A	-0.874377982	HPV16-KRT	3.683716165	HPV16-KRT	3.228291982	HPV16-KRT	5.421149016	HPV16-KRT	3.839701031	HPV16-KRT	8.115064028	HPV16-KRT	3.42184938	HPV16-KRT	4.396749152	HPV16-KRT	1.817134342	HPV16-KRT	3.176592527	HPV16-KRT	5.329154188	HPV16-KRT	-2.551720656	HPV16-KRT	3.24598191	HPV16-KRT	2.860706979	HPV16-KRT	3.992533785	HPV16-KRT	5.032106706	HPV16-KRT	3.756688211	HPV16-KRT	3.56188455	HPV16-KRT	-0.33422791	HPV16-KRT	0.252595416	HPV16-KRT	2.081310795	HPV16-KRT	4.78867858	HPV16-KRT	-1.683969038	HPV16-KRT	2.218681978	HPV16-KRT	4.424176608
TCGA-55-8089-01A	-1.036367488	HPV16-KRT	3.158659272	HPV16-KRT	2.752485279	HPV16-KRT	5.449467508	HPV16-KRT	4.259910613	HPV16-KRT	7.208081388	HPV16-KRT	3.588603777	HPV16-KRT	4.393496232	HPV16-KRT	1.508976188	HPV16-KRT	3.408405142	HPV16-KRT	5.418373668	HPV16-KRT	-3.472635053	HPV16-KRT	3.365013192	HPV16-KRT	2.550431354	HPV16-KRT	3.102733495	HPV16-KRT	4.920858794	HPV16-KRT	2.141238308	HPV16-KRT	3.399601447	HPV16-KRT	-0.911744435	HPV16-KRT	0.1916878	HPV16-KRT	2.277508978	HPV16-KRT	4.52676008	HPV16-KRT	-2.253622306	HPV16-KRT	2.377327747	HPV16-KRT	4.393465271
TCGA-55-8090-01A	-0.575686926	HPV16-KRT	3.334456813	HPV16-KRT	2.768526732	HPV16-KRT	5.482304608	HPV16-KRT	3.876548765	HPV16-KRT	8.225800256	HPV16-KRT	3.51238913	HPV16-KRT	4.252861879	HPV16-KRT	1.684756973	HPV16-KRT	2.937658735	HPV16-KRT	5.484638349	HPV16-KRT	-3.309310053	HPV16-KRT	3.753955242	HPV16-KRT	2.886961302	HPV16-KRT	3.466275679	HPV16-KRT	4.944074516	HPV16-KRT	1.549480005	HPV16-KRT	3.402207004	HPV16-KRT	0.060762414	HPV16-KRT	0.588703233	HPV16-KRT	2.517170859	HPV16-KRT	4.535728567	HPV16-KRT	-1.6578687	HPV16-KRT	2.10534842	HPV16-KRT	4.369756353
TCGA-55-8091-01A	-0.589206215	HPV16-KRT	3.59753156	HPV16-KRT	3.037641282	HPV16-KRT	5.507937558	HPV16-KRT	4.014649117	HPV16-KRT	8.52140486	HPV16-KRT	3.205928704	HPV16-KRT	4.093125901	HPV16-KRT	1.285035942	HPV16-KRT	2.909096076	HPV16-KRT	5.453425735	HPV16-KRT	-3.711305535	HPV16-KRT	3.434663705	HPV16-KRT	2.760527107	HPV16-KRT	3.772125905	HPV16-KRT	4.885478499	HPV16-KRT	3.018539562	HPV16-KRT	3.226405266	HPV16-KRT	-0.204601536	HPV16-KRT	0.41538993	HPV16-KRT	2.287215353	HPV16-KRT	4.371045072	HPV16-KRT	-1.31736032	HPV16-KRT	2.827804367	HPV16-KRT	4.326997194
TCGA-55-8092-01A	-0.896484149	HPV16-KRT	3.734282558	HPV16-KRT	3.391636027	HPV16-KRT	5.432330844	HPV16-KRT	4.234995698	HPV16-KRT	7.999182454	HPV16-KRT	2.967996865	HPV16-KRT	4.322831515	HPV16-KRT	1.724530027	HPV16-KRT	3.017386833	HPV16-KRT	5.362695425	HPV16-KRT	-2.779922313	HPV16-KRT	3.174352579	HPV16-KRT	2.218740412	HPV16-KRT	3.894452766	HPV16-KRT	5.145930738	HPV16-KRT	3.131642439	HPV16-KRT	3.474142588	HPV16-KRT	-0.376997744	HPV16-KRT	0.329353987	HPV16-KRT	2.023966876	HPV16-KRT	4.714763737	HPV16-KRT	-1.982850194	HPV16-KRT	2.175150003	HPV16-KRT	4.486861973
TCGA-55-8094-01A	0.17406641	HPV16-KRT	4.063520854	HPV16-KRT	3.052138982	HPV16-KRT	5.397229282	HPV16-KRT	4.807248853	HPV16-KRT	9.556897716	HPV16-KRT	4.374302443	HPV16-KRT	4.143108319	HPV16-KRT	2.860769222	HPV16-KRT	4.029801961	HPV16-KRT	5.379656752	HPV16-KRT	-1.246913323	HPV16-KRT	3.720289383	HPV16-KRT	3.852056931	HPV16-KRT	4.163735658	HPV16-KRT	5.200793706	HPV16-KRT	3.124648191	HPV16-KRT	3.834633768	HPV16-KRT	1.220854155	HPV16-KRT	0.725961812	HPV16-KRT	4.549664365	HPV16-KRT	5.187040532	HPV16-KRT	-1.219431446	HPV16-KRT	2.564516513	HPV16-KRT	4.579854375
TCGA-55-8096-01A	-0.363058175	HPV16-KRT	3.752887439	HPV16-KRT	2.910163892	HPV16-KRT	5.414546758	HPV16-KRT	4.243241066	HPV16-KRT	7.820391074	HPV16-KRT	3.113538346	HPV16-KRT	3.991712818	HPV16-KRT	1.433339835	HPV16-KRT	2.997083751	HPV16-KRT	5.382500996	HPV16-KRT	-3.009863738	HPV16-KRT	3.269995439	HPV16-KRT	2.8589831	HPV16-KRT	3.680683011	HPV16-KRT	4.843758178	HPV16-KRT	3.161419724	HPV16-KRT	3.387893211	HPV16-KRT	-0.34820502	HPV16-KRT	0.46654238	HPV16-KRT	2.852661793	HPV16-KRT	4.816784269	HPV16-KRT	-1.365221674	HPV16-KRT	2.254737507	HPV16-KRT	4.454805803
TCGA-55-8203-01A	-0.777805061	HPV16-KRT	4.070620345	HPV16-KRT	2.965141506	HPV16-KRT	5.404115708	HPV16-KRT	4.298264132	HPV16-KRT	8.241985103	HPV16-KRT	3.769894159	HPV16-KRT	4.344451963	HPV16-KRT	2.071421168	HPV16-KRT	3.426661139	HPV16-KRT	5.339506847	HPV16-KRT	-2.670240082	HPV16-KRT	3.226304124	HPV16-KRT	3.00251662	HPV16-KRT	4.478923208	HPV16-KRT	4.984746948	HPV16-KRT	2.843764055	HPV16-KRT	3.612929994	HPV16-KRT	0.310852071	HPV16-KRT	0.316900538	HPV16-KRT	2.095100386	HPV16-KRT	5.192013572	HPV16-KRT	-1.429755445	HPV16-KRT	2.455469086	HPV16-KRT	4.479077432
TCGA-55-8299-01A	-0.620235034	HPV16-KRT	3.096740897	HPV16-KRT	3.290506929	HPV16-KRT	5.498831221	HPV16-KRT	3.576540562	HPV16-KRT	7.898509702	HPV16-KRT	3.67395943	HPV16-KRT	4.206419626	HPV16-KRT	1.563904888	HPV16-KRT	3.030578479	HPV16-KRT	5.398756145	HPV16-KRT	-3.07615302	HPV16-KRT	3.041840055	HPV16-KRT	2.046341113	HPV16-KRT	3.163772776	HPV16-KRT	4.355598096	HPV16-KRT	2.629278131	HPV16-KRT	3.296450733	HPV16-KRT	-0.654015281	HPV16-KRT	0.095089534	HPV16-KRT	2.033907472	HPV16-KRT	4.415572803	HPV16-KRT	-1.742759362	HPV16-KRT	2.582154216	HPV16-KRT	4.406171695
TCGA-55-8505-01A	-0.491535843	HPV16-KRT	3.064594234	HPV16-KRT	2.776184585	HPV16-KRT	5.481874222	HPV16-KRT	3.897748293	HPV16-KRT	8.850271227	HPV16-KRT	3.690182056	HPV16-KRT	4.226730968	HPV16-KRT	1.92196063	HPV16-KRT	3.386096361	HPV16-KRT	5.479864859	HPV16-KRT	-2.583322521	HPV16-KRT	3.357513492	HPV16-KRT	3.092344631	HPV16-KRT	3.530611407	HPV16-KRT	5.177508425	HPV16-KRT	3.248790391	HPV16-KRT	3.484416463	HPV16-KRT	-0.039199948	HPV16-KRT	0.46353192	HPV16-KRT	2.844607676	HPV16-KRT	4.533512407	HPV16-KRT	-1.889507154	HPV16-KRT	2.099225626	HPV16-KRT	4.399177807
TCGA-55-8506-01A	-0.867096667	HPV16-KRT	3.546279951	HPV16-KRT	2.856892256	HPV16-KRT	5.430628361	HPV16-KRT	4.861039331	HPV16-KRT	8.397926121	HPV16-KRT	3.210639973	HPV16-KRT	4.067421416	HPV16-KRT	1.890763776	HPV16-KRT	3.541033864	HPV16-KRT	5.429420415	HPV16-KRT	-2.414697301	HPV16-KRT	3.999825854	HPV16-KRT	3.465262455	HPV16-KRT	3.823643779	HPV16-KRT	5.51965405	HPV16-KRT	3.199721518	HPV16-KRT	3.43940371	HPV16-KRT	0.533037629	HPV16-KRT	0.855032701	HPV16-KRT	3.110017861	HPV16-KRT	4.711768367	HPV16-KRT	-1.525831938	HPV16-KRT	1.942807702	HPV16-KRT	4.487397082
TCGA-55-8510-01A	-0.61311749	HPV16-KRT	3.483766061	HPV16-KRT	2.979599214	HPV16-KRT	5.407417073	HPV16-KRT	4.496185344	HPV16-KRT	7.968331816	HPV16-KRT	3.18562991	HPV16-KRT	4.301489772	HPV16-KRT	1.357107552	HPV16-KRT	2.938749455	HPV16-KRT	5.408627496	HPV16-KRT	-2.522393024	HPV16-KRT	3.574322924	HPV16-KRT	3.055980413	HPV16-KRT	3.595656211	HPV16-KRT	5.159513216	HPV16-KRT	2.638317206	HPV16-KRT	3.403207049	HPV16-KRT	-0.331163199	HPV16-KRT	0.610971783	HPV16-KRT	2.953585336	HPV16-KRT	4.648005438	HPV16-KRT	-1.706605332	HPV16-KRT	2.228204801	HPV16-KRT	4.483962521
TCGA-55-8511-01A	-0.801535037	HPV16-KRT	4.106219465	HPV16-KRT	3.613056252	HPV16-KRT	5.446787876	HPV16-KRT	5.058834758	HPV16-KRT	7.668699447	HPV16-KRT	3.290133754	HPV16-KRT	4.310745193	HPV16-KRT	1.749221478	HPV16-KRT	2.855458644	HPV16-KRT	5.418937048	HPV16-KRT	-2.891443579	HPV16-KRT	3.520272593	HPV16-KRT	2.903537309	HPV16-KRT	4.101167501	HPV16-KRT	4.995927221	HPV16-KRT	3.155493846	HPV16-KRT	3.461982704	HPV16-KRT	-0.571877083	HPV16-KRT	0.75953478	HPV16-KRT	2.328118963	HPV16-KRT	4.512820389	HPV16-KRT	-1.89459102	HPV16-KRT	2.404081953	HPV16-KRT	4.405582773
TCGA-55-8620-01A	0.366487897	HPV16-KRT	5.624835109	HPV16-KRT	1.060939331	HPV16-KRT	5.180430466	HPV16-KRT	5.313669542	HPV16-KRT	8.72196615	HPV16-KRT	4.971951662	HPV16-KRT	4.116325317	HPV16-KRT	2.477671383	HPV16-KRT	3.844294547	HPV16-KRT	5.168601211	HPV16-KRT	-1.693162932	HPV16-KRT	3.488174143	HPV16-KRT	4.392553559	HPV16-KRT	5.774439002	HPV16-KRT	4.998711155	HPV16-KRT	4.177205436	HPV16-KRT	4.021306478	HPV16-KRT	0.775431667	HPV16-KRT	0.57781235	HPV16-KRT	3.680001614	HPV16-KRT	5.899080613	HPV16-KRT	-1.163239932	HPV16-KRT	3.03225562	HPV16-KRT	4.867332618
TCGA-55-A48X-01A	-0.672979492	HPV16-KRT	4.06286007	HPV16-KRT	2.914766492	HPV16-KRT	5.391583585	HPV16-KRT	4.459448386	HPV16-KRT	8.063860087	HPV16-KRT	3.341575835	HPV16-KRT	4.366690293	HPV16-KRT	1.531975162	HPV16-KRT	2.684168724	HPV16-KRT	5.35185158	HPV16-KRT	-2.765455707	HPV16-KRT	3.392847433	HPV16-KRT	3.005959584	HPV16-KRT	4.194084274	HPV16-KRT	5.025598725	HPV16-KRT	2.787207927	HPV16-KRT	3.433804616	HPV16-KRT	0.106086604	HPV16-KRT	0.440730796	HPV16-KRT	2.469021115	HPV16-KRT	4.671427515	HPV16-KRT	-1.686627429	HPV16-KRT	2.030044392	HPV16-KRT	4.477015242
TCGA-55-A48Z-01A	-0.708759774	HPV16-KRT	3.838771453	HPV16-KRT	3.019437122	HPV16-KRT	5.375816657	HPV16-KRT	4.582621813	HPV16-KRT	8.486235546	HPV16-KRT	3.39672356	HPV16-KRT	4.250843486	HPV16-KRT	1.859858309	HPV16-KRT	3.026669737	HPV16-KRT	5.344798508	HPV16-KRT	-2.827593699	HPV16-KRT	3.504533317	HPV16-KRT	4.032968436	HPV16-KRT	4.357815496	HPV16-KRT	4.851507216	HPV16-KRT	3.680960205	HPV16-KRT	3.427245675	HPV16-KRT	0.41745346	HPV16-KRT	0.68187492	HPV16-KRT	2.924429625	HPV16-KRT	5.260368452	HPV16-KRT	-1.555397544	HPV16-KRT	2.142266099	HPV16-KRT	4.536297293
TCGA-55-A491-01A	-0.899714754	HPV16-KRT	3.467412622	HPV16-KRT	2.91750382	HPV16-KRT	5.420607469	HPV16-KRT	4.169809519	HPV16-KRT	8.892958627	HPV16-KRT	3.453417863	HPV16-KRT	4.310108232	HPV16-KRT	2.052798738	HPV16-KRT	3.553647038	HPV16-KRT	5.441830297	HPV16-KRT	-2.468804787	HPV16-KRT	3.700305815	HPV16-KRT	3.20419577	HPV16-KRT	3.694714622	HPV16-KRT	4.804661328	HPV16-KRT	2.996254289	HPV16-KRT	3.449416632	HPV16-KRT	0.184647413	HPV16-KRT	0.515280282	HPV16-KRT	3.600268494	HPV16-KRT	4.830159949	HPV16-KRT	-2.140405028	HPV16-KRT	2.184750376	HPV16-KRT	4.477943278
TCGA-55-A493-01A	-0.596303709	HPV16-KRT	4.135998313	HPV16-KRT	2.445661841	HPV16-KRT	5.38388255	HPV16-KRT	4.419797609	HPV16-KRT	7.74769976	HPV16-KRT	3.878615918	HPV16-KRT	4.299183386	HPV16-KRT	1.258947804	HPV16-KRT	3.420849728	HPV16-KRT	5.406617974	HPV16-KRT	-2.968265749	HPV16-KRT	3.654817704	HPV16-KRT	3.150659288	HPV16-KRT	4.245169643	HPV16-KRT	5.06092518	HPV16-KRT	2.346345237	HPV16-KRT	3.5054219	HPV16-KRT	-0.382361491	HPV16-KRT	0.858616555	HPV16-KRT	2.342141537	HPV16-KRT	4.753296306	HPV16-KRT	-1.738023013	HPV16-KRT	2.357150948	HPV16-KRT	4.472998471
TCGA-55-A4DF-01A	-0.983074985	HPV16-KRT	4.622378028	HPV16-KRT	2.012015127	HPV16-KRT	5.302422712	HPV16-KRT	4.680948695	HPV16-KRT	7.620273669	HPV16-KRT	3.602418188	HPV16-KRT	4.158950847	HPV16-KRT	1.873421083	HPV16-KRT	3.606168667	HPV16-KRT	5.185806671	HPV16-KRT	-2.251568452	HPV16-KRT	3.165130521	HPV16-KRT	4.862783274	HPV16-KRT	4.966896289	HPV16-KRT	5.120842163	HPV16-KRT	4.698318608	HPV16-KRT	3.637819359	HPV16-KRT	0.208337187	HPV16-KRT	0.889440536	HPV16-KRT	2.202288945	HPV16-KRT	5.657814514	HPV16-KRT	-1.949551704	HPV16-KRT	2.537960221	HPV16-KRT	4.676756974
TCGA-62-8394-01A	-0.770399017	HPV16-KRT	3.444819387	HPV16-KRT	2.489782261	HPV16-KRT	5.36170208	HPV16-KRT	4.947292519	HPV16-KRT	8.650812741	HPV16-KRT	3.340558903	HPV16-KRT	4.192719047	HPV16-KRT	1.993885446	HPV16-KRT	3.008361156	HPV16-KRT	5.324061039	HPV16-KRT	-2.562393271	HPV16-KRT	3.725034729	HPV16-KRT	4.71954275	HPV16-KRT	4.197211842	HPV16-KRT	5.11250016	HPV16-KRT	4.254166762	HPV16-KRT	3.518829419	HPV16-KRT	0.839881615	HPV16-KRT	1.062034499	HPV16-KRT	3.313105933	HPV16-KRT	5.089759277	HPV16-KRT	-1.941928876	HPV16-KRT	1.632246969	HPV16-KRT	4.558855026
TCGA-62-8398-01A	-0.73161421	HPV16-KRT	2.919347161	HPV16-KRT	2.756075763	HPV16-KRT	5.478181981	HPV16-KRT	3.716917543	HPV16-KRT	8.72041405	HPV16-KRT	3.864626509	HPV16-KRT	4.358978724	HPV16-KRT	2.35420508	HPV16-KRT	3.339712191	HPV16-KRT	5.460786114	HPV16-KRT	-2.585723574	HPV16-KRT	3.553929605	HPV16-KRT	1.805298689	HPV16-KRT	2.788201997	HPV16-KRT	5.43103066	HPV16-KRT	2.574291253	HPV16-KRT	3.611282698	HPV16-KRT	-0.201615345	HPV16-KRT	0.449316058	HPV16-KRT	2.410223988	HPV16-KRT	4.70723108	HPV16-KRT	-1.881021457	HPV16-KRT	2.24777463	HPV16-KRT	4.350422371
TCGA-62-A46O-01A	-0.721477437	HPV16-KRT	4.432750748	HPV16-KRT	3.480337189	HPV16-KRT	5.470338213	HPV16-KRT	4.371989794	HPV16-KRT	8.736668788	HPV16-KRT	3.607069806	HPV16-KRT	4.346106423	HPV16-KRT	2.183507154	HPV16-KRT	3.857396859	HPV16-KRT	5.284731066	HPV16-KRT	-2.098308273	HPV16-KRT	3.076142265	HPV16-KRT	6.047864123	HPV16-KRT	4.161937729	HPV16-KRT	5.32065576	HPV16-KRT	5.127290263	HPV16-KRT	3.672404694	HPV16-KRT	1.119474618	HPV16-KRT	0.613610181	HPV16-KRT	3.412286567	HPV16-KRT	4.940247613	HPV16-KRT	-1.977939958	HPV16-KRT	1.965289729	HPV16-KRT	4.552625595
TCGA-62-A46R-01A	-0.348881891	HPV16-KRT	4.299391693	HPV16-KRT	3.267591804	HPV16-KRT	5.426512674	HPV16-KRT	4.554257736	HPV16-KRT	8.1531766	HPV16-KRT	3.16811279	HPV16-KRT	4.418830382	HPV16-KRT	1.818481847	HPV16-KRT	3.271926502	HPV16-KRT	5.369939675	HPV16-KRT	-2.534347252	HPV16-KRT	3.756710379	HPV16-KRT	3.369938505	HPV16-KRT	4.448465069	HPV16-KRT	4.988099525	HPV16-KRT	2.37348691	HPV16-KRT	3.437892916	HPV16-KRT	0.519733212	HPV16-KRT	0.880984798	HPV16-KRT	2.730624922	HPV16-KRT	5.025517668	HPV16-KRT	-1.373551776	HPV16-KRT	1.690124435	HPV16-KRT	4.521431765
TCGA-62-A46Y-01A	-0.288167753	HPV16-KRT	4.149224795	HPV16-KRT	3.185180395	HPV16-KRT	5.437346975	HPV16-KRT	4.271321085	HPV16-KRT	8.132277726	HPV16-KRT	3.221675491	HPV16-KRT	4.327712117	HPV16-KRT	1.958089076	HPV16-KRT	3.037103634	HPV16-KRT	5.390718968	HPV16-KRT	-2.828841499	HPV16-KRT	3.618161092	HPV16-KRT	3.478560281	HPV16-KRT	4.856427787	HPV16-KRT	4.77128353	HPV16-KRT	2.124727834	HPV16-KRT	3.440300742	HPV16-KRT	0.150930341	HPV16-KRT	0.627083459	HPV16-KRT	2.68470274	HPV16-KRT	4.866584281	HPV16-KRT	-1.514285101	HPV16-KRT	1.738848001	HPV16-KRT	4.495980932
TCGA-62-A471-01A	-1.067535177	HPV16-KRT	3.087854702	HPV16-KRT	2.775190304	HPV16-KRT	5.42459092	HPV16-KRT	4.023641471	HPV16-KRT	8.361408727	HPV16-KRT	3.221390447	HPV16-KRT	4.190066193	HPV16-KRT	2.406761007	HPV16-KRT	3.287274841	HPV16-KRT	5.36881251	HPV16-KRT	-2.659507159	HPV16-KRT	3.362706385	HPV16-KRT	3.322622637	HPV16-KRT	3.064855595	HPV16-KRT	5.284903749	HPV16-KRT	3.569083036	HPV16-KRT	3.6544493	HPV16-KRT	-0.248252677	HPV16-KRT	0.268879556	HPV16-KRT	2.584269732	HPV16-KRT	4.800247567	HPV16-KRT	-2.47025389	HPV16-KRT	1.728235954	HPV16-KRT	4.445362959
TCGA-62-A472-01A	-0.772292495	HPV16-KRT	4.373685491	HPV16-KRT	3.043774895	HPV16-KRT	5.416706422	HPV16-KRT	4.152511122	HPV16-KRT	8.177474369	HPV16-KRT	3.326270062	HPV16-KRT	4.432936975	HPV16-KRT	1.61225971	HPV16-KRT	2.994058154	HPV16-KRT	5.359700824	HPV16-KRT	-3.172695799	HPV16-KRT	3.812163275	HPV16-KRT	2.526026288	HPV16-KRT	4.787427735	HPV16-KRT	5.062316971	HPV16-KRT	1.856248351	HPV16-KRT	3.578056121	HPV16-KRT	0.176759927	HPV16-KRT	0.909222981	HPV16-KRT	2.174894014	HPV16-KRT	5.179629667	HPV16-KRT	-1.577657254	HPV16-KRT	1.789638748	HPV16-KRT	4.49543237
TCGA-64-1679-01A	-0.8716781	HPV16-KRT	2.747224213	HPV16-KRT	2.696640606	HPV16-KRT	5.549751494	HPV16-KRT	4.082659559	HPV16-KRT	7.791578047	HPV16-KRT	2.972557299	HPV16-KRT	4.042981147	HPV16-KRT	1.119322141	HPV16-KRT	3.215630759	HPV16-KRT	5.450034521	HPV16-KRT	-2.964083971	HPV16-KRT	3.55479863	HPV16-KRT	3.980003756	HPV16-KRT	2.607067768	HPV16-KRT	5.036401994	HPV16-KRT	3.716284936	HPV16-KRT	3.221871176	HPV16-KRT	-0.543588004	HPV16-KRT	0.419524361	HPV16-KRT	3.188262328	HPV16-KRT	4.204543454	HPV16-KRT	-1.821166516	HPV16-KRT	2.523034059	HPV16-KRT	4.376310191
TCGA-64-5774-01A	-0.602951334	HPV16-KRT	4.117396902	HPV16-KRT	1.983591965	HPV16-KRT	5.389616917	HPV16-KRT	4.323765887	HPV16-KRT	9.138266668	HPV16-KRT	4.358257682	HPV16-KRT	4.189297036	HPV16-KRT	2.192067192	HPV16-KRT	3.587509124	HPV16-KRT	5.265366856	HPV16-KRT	-2.450046647	HPV16-KRT	3.447505113	HPV16-KRT	4.126996797	HPV16-KRT	4.73943374	HPV16-KRT	4.872837527	HPV16-KRT	4.343366756	HPV16-KRT	3.732768453	HPV16-KRT	0.470308754	HPV16-KRT	0.366253252	HPV16-KRT	2.3041251	HPV16-KRT	5.301033477	HPV16-KRT	-1.110525513	HPV16-KRT	2.673670244	HPV16-KRT	4.591176816
TCGA-64-5775-01A	-0.529904363	HPV16-KRT	3.30904191	HPV16-KRT	3.470387042	HPV16-KRT	5.547827105	HPV16-KRT	2.528180498	HPV16-KRT	7.486086793	HPV16-KRT	4.137160485	HPV16-KRT	4.020714696	HPV16-KRT	0.493004093	HPV16-KRT	3.22229353	HPV16-KRT	5.353922446	HPV16-KRT	-4.378161806	HPV16-KRT	2.557230154	HPV16-KRT	1.447068491	HPV16-KRT	4.000733213	HPV16-KRT	3.572334156	HPV16-KRT	3.012313533	HPV16-KRT	3.322927396	HPV16-KRT	-1.185694034	HPV16-KRT	0.224115867	HPV16-KRT	1.575635892	HPV16-KRT	4.006064095	HPV16-KRT	-2.199027643	HPV16-KRT	3.863845723	HPV16-KRT	4.494899763
TCGA-64-5778-01A	-0.797999244	HPV16-KRT	3.84423959	HPV16-KRT	3.501599495	HPV16-KRT	5.479455586	HPV16-KRT	4.707362126	HPV16-KRT	8.626809434	HPV16-KRT	3.273315261	HPV16-KRT	4.429709574	HPV16-KRT	2.338040741	HPV16-KRT	3.11613166	HPV16-KRT	5.376614245	HPV16-KRT	-2.879967378	HPV16-KRT	3.805991248	HPV16-KRT	3.696233723	HPV16-KRT	4.706908697	HPV16-KRT	4.633294777	HPV16-KRT	2.865567613	HPV16-KRT	3.469593917	HPV16-KRT	0.24778535	HPV16-KRT	0.372965565	HPV16-KRT	3.33535653	HPV16-KRT	5.118111666	HPV16-KRT	-1.834833561	HPV16-KRT	1.286303163	HPV16-KRT	4.52480782
TCGA-64-5781-01A	-1.4172928	HPV16-KRT	2.413959333	HPV16-KRT	3.650171976	HPV16-KRT	5.510536453	HPV16-KRT	4.101899525	HPV16-KRT	7.959067758	HPV16-KRT	3.278941718	HPV16-KRT	4.249127386	HPV16-KRT	2.002626533	HPV16-KRT	3.36336588	HPV16-KRT	5.470896347	HPV16-KRT	-3.219366107	HPV16-KRT	3.717167037	HPV16-KRT	1.497839383	HPV16-KRT	2.955127223	HPV16-KRT	4.921278901	HPV16-KRT	3.226980274	HPV16-KRT	3.369117356	HPV16-KRT	-0.156865752	HPV16-KRT	-0.037848434	HPV16-KRT	2.992273875	HPV16-KRT	4.511728022	HPV16-KRT	-2.207918033	HPV16-KRT	2.063870335	HPV16-KRT	4.340462783
TCGA-67-3771-01A	-0.948378422	HPV16-KRT	4.141280883	HPV16-KRT	3.025846507	HPV16-KRT	5.399339198	HPV16-KRT	4.399374481	HPV16-KRT	7.705549519	HPV16-KRT	3.874334294	HPV16-KRT	4.152879909	HPV16-KRT	1.602856921	HPV16-KRT	3.632399522	HPV16-KRT	5.316858379	HPV16-KRT	-2.037050707	HPV16-KRT	3.310665161	HPV16-KRT	3.67205975	HPV16-KRT	4.08481426	HPV16-KRT	5.018472965	HPV16-KRT	4.506136094	HPV16-KRT	3.57914067	HPV16-KRT	0.248277151	HPV16-KRT	0.409224935	HPV16-KRT	3.155508777	HPV16-KRT	5.250284571	HPV16-KRT	-1.736152756	HPV16-KRT	2.646427071	HPV16-KRT	4.590671276
TCGA-67-6215-01A	-0.507051205	HPV16-KRT	3.958876218	HPV16-KRT	3.187540938	HPV16-KRT	5.465234625	HPV16-KRT	4.365509529	HPV16-KRT	8.444637689	HPV16-KRT	3.435129722	HPV16-KRT	4.463605522	HPV16-KRT	2.642575785	HPV16-KRT	3.424253381	HPV16-KRT	5.421393296	HPV16-KRT	-2.465600832	HPV16-KRT	3.448860149	HPV16-KRT	3.358624379	HPV16-KRT	3.783659577	HPV16-KRT	5.282398739	HPV16-KRT	2.525772556	HPV16-KRT	3.536057899	HPV16-KRT	0.606489784	HPV16-KRT	0.423242747	HPV16-KRT	2.940814324	HPV16-KRT	4.884197585	HPV16-KRT	-1.399277003	HPV16-KRT	1.583444477	HPV16-KRT	4.367413512
TCGA-67-6216-01A	-0.655958933	HPV16-KRT	3.708284889	HPV16-KRT	3.411440474	HPV16-KRT	5.454605512	HPV16-KRT	4.167976815	HPV16-KRT	8.062297047	HPV16-KRT	3.245566002	HPV16-KRT	4.346643989	HPV16-KRT	1.827914254	HPV16-KRT	2.690066809	HPV16-KRT	5.435955726	HPV16-KRT	-3.281546075	HPV16-KRT	3.579533424	HPV16-KRT	2.881766814	HPV16-KRT	3.849458882	HPV16-KRT	4.859968842	HPV16-KRT	1.615852336	HPV16-KRT	3.41605584	HPV16-KRT	-0.168355299	HPV16-KRT	0.648194481	HPV16-KRT	1.979000958	HPV16-KRT	4.565636577	HPV16-KRT	-1.722455215	HPV16-KRT	1.709291998	HPV16-KRT	4.339756842
TCGA-69-7760-01A	-0.762427107	HPV16-KRT	3.741221133	HPV16-KRT	3.50202042	HPV16-KRT	5.552969376	HPV16-KRT	4.051089268	HPV16-KRT	8.923828227	HPV16-KRT	3.328990807	HPV16-KRT	4.468426395	HPV16-KRT	2.318243326	HPV16-KRT	3.448013973	HPV16-KRT	5.430958778	HPV16-KRT	-2.268028502	HPV16-KRT	3.802815352	HPV16-KRT	4.074734521	HPV16-KRT	4.004014918	HPV16-KRT	5.270475511	HPV16-KRT	2.97089749	HPV16-KRT	3.468530407	HPV16-KRT	0.427802422	HPV16-KRT	0.762791718	HPV16-KRT	3.118117054	HPV16-KRT	4.828009562	HPV16-KRT	-1.271352846	HPV16-KRT	2.223060674	HPV16-KRT	4.340981381
TCGA-69-7761-01A	-0.711202407	HPV16-KRT	3.531222162	HPV16-KRT	2.697076741	HPV16-KRT	5.448411948	HPV16-KRT	4.121298549	HPV16-KRT	7.849063364	HPV16-KRT	3.051369659	HPV16-KRT	4.636216827	HPV16-KRT	1.969486259	HPV16-KRT	3.533162052	HPV16-KRT	5.452712673	HPV16-KRT	-2.837193041	HPV16-KRT	3.53589816	HPV16-KRT	2.310240591	HPV16-KRT	3.552860753	HPV16-KRT	5.255353438	HPV16-KRT	2.211255038	HPV16-KRT	3.422432951	HPV16-KRT	-0.478627511	HPV16-KRT	0.776693001	HPV16-KRT	2.30590409	HPV16-KRT	4.930999989	HPV16-KRT	-1.856027038	HPV16-KRT	1.89751338	HPV16-KRT	4.330417181
TCGA-69-7765-01A	-0.330181394	HPV16-KRT	3.799191536	HPV16-KRT	2.856395773	HPV16-KRT	5.531471183	HPV16-KRT	4.248443383	HPV16-KRT	8.112224762	HPV16-KRT	3.226507201	HPV16-KRT	4.334139026	HPV16-KRT	1.638918186	HPV16-KRT	3.195651363	HPV16-KRT	5.397618836	HPV16-KRT	-2.996735479	HPV16-KRT	3.376936943	HPV16-KRT	2.981973152	HPV16-KRT	3.654554973	HPV16-KRT	4.823419227	HPV16-KRT	3.198396827	HPV16-KRT	3.290205184	HPV16-KRT	-0.463141735	HPV16-KRT	0.225371847	HPV16-KRT	2.331303127	HPV16-KRT	4.485930251	HPV16-KRT	-1.009085678	HPV16-KRT	2.384264551	HPV16-KRT	4.376670765
TCGA-69-7974-01A	-0.434731121	HPV16-KRT	3.712839381	HPV16-KRT	2.626441396	HPV16-KRT	5.446974543	HPV16-KRT	4.495463968	HPV16-KRT	8.292666865	HPV16-KRT	3.624984688	HPV16-KRT	4.351796871	HPV16-KRT	1.829669946	HPV16-KRT	3.230788489	HPV16-KRT	5.417428477	HPV16-KRT	-2.619034758	HPV16-KRT	3.502613753	HPV16-KRT	3.678961616	HPV16-KRT	3.888672962	HPV16-KRT	4.987740765	HPV16-KRT	2.223198525	HPV16-KRT	3.455974177	HPV16-KRT	-0.030042718	HPV16-KRT	0.347520467	HPV16-KRT	2.472247954	HPV16-KRT	4.665737712	HPV16-KRT	-1.656621663	HPV16-KRT	1.849177849	HPV16-KRT	4.448760972
TCGA-69-7978-01A	-0.680725416	HPV16-KRT	3.953984056	HPV16-KRT	2.728685986	HPV16-KRT	5.436779464	HPV16-KRT	4.375460815	HPV16-KRT	7.703808753	HPV16-KRT	3.479107269	HPV16-KRT	4.39275842	HPV16-KRT	1.022844856	HPV16-KRT	3.041858937	HPV16-KRT	5.439886602	HPV16-KRT	-3.219256442	HPV16-KRT	3.417223673	HPV16-KRT	3.090275577	HPV16-KRT	4.342370181	HPV16-KRT	5.091718496	HPV16-KRT	2.582995959	HPV16-KRT	3.335278616	HPV16-KRT	-0.580975159	HPV16-KRT	0.480458582	HPV16-KRT	2.050960875	HPV16-KRT	4.490087961	HPV16-KRT	-1.696475228	HPV16-KRT	2.623423297	HPV16-KRT	4.408306985
TCGA-69-7979-01A	-0.638013141	HPV16-KRT	4.019033391	HPV16-KRT	2.231506779	HPV16-KRT	5.440469232	HPV16-KRT	5.252044643	HPV16-KRT	8.41423888	HPV16-KRT	3.561315632	HPV16-KRT	3.962641847	HPV16-KRT	1.900691338	HPV16-KRT	2.925463674	HPV16-KRT	5.311531816	HPV16-KRT	-2.15493994	HPV16-KRT	3.84677011	HPV16-KRT	3.696818304	HPV16-KRT	4.221504734	HPV16-KRT	5.375157633	HPV16-KRT	4.443072578	HPV16-KRT	3.519430246	HPV16-KRT	0.734391565	HPV16-KRT	0.764308638	HPV16-KRT	3.188950264	HPV16-KRT	4.831520514	HPV16-KRT	-1.616583283	HPV16-KRT	1.961952294	HPV16-KRT	4.551944882
TCGA-69-8254-01A	-0.263901028	HPV16-KRT	3.867716111	HPV16-KRT	3.106723549	HPV16-KRT	5.453675557	HPV16-KRT	4.374928906	HPV16-KRT	8.723367565	HPV16-KRT	3.300432283	HPV16-KRT	4.457276842	HPV16-KRT	1.957464765	HPV16-KRT	2.893899306	HPV16-KRT	5.466769148	HPV16-KRT	-2.510462752	HPV16-KRT	3.757264101	HPV16-KRT	2.410171784	HPV16-KRT	3.872706049	HPV16-KRT	5.116095345	HPV16-KRT	2.263363049	HPV16-KRT	3.503376359	HPV16-KRT	0.391678978	HPV16-KRT	0.57498031	HPV16-KRT	2.52255671	HPV16-KRT	4.749801412	HPV16-KRT	-1.531554284	HPV16-KRT	1.958289315	HPV16-KRT	4.29905563
TCGA-69-8453-01A	-0.380952546	HPV16-KRT	3.612241918	HPV16-KRT	3.053054028	HPV16-KRT	5.467515881	HPV16-KRT	4.209349215	HPV16-KRT	8.20519767	HPV16-KRT	3.672882616	HPV16-KRT	4.382113147	HPV16-KRT	1.877017171	HPV16-KRT	3.187861381	HPV16-KRT	5.476675445	HPV16-KRT	-3.136304281	HPV16-KRT	3.719561644	HPV16-KRT	1.721472592	HPV16-KRT	3.466077587	HPV16-KRT	5.091554889	HPV16-KRT	1.270014535	HPV16-KRT	3.483303965	HPV16-KRT	-0.512801242	HPV16-KRT	0.582150728	HPV16-KRT	3.205997579	HPV16-KRT	4.688115124	HPV16-KRT	-1.921206137	HPV16-KRT	2.28016778	HPV16-KRT	4.3227789
TCGA-69-A59K-01A	-0.555545625	HPV16-KRT	4.765945566	HPV16-KRT	2.471599154	HPV16-KRT	5.394020532	HPV16-KRT	4.37518629	HPV16-KRT	8.29871577	HPV16-KRT	3.746877379	HPV16-KRT	4.171573655	HPV16-KRT	1.466140351	HPV16-KRT	3.402825707	HPV16-KRT	5.343318648	HPV16-KRT	-2.045640993	HPV16-KRT	3.75908649	HPV16-KRT	3.152406844	HPV16-KRT	5.300285019	HPV16-KRT	5.009029194	HPV16-KRT	2.889776077	HPV16-KRT	3.522885643	HPV16-KRT	0.033982946	HPV16-KRT	0.74280935	HPV16-KRT	2.919251948	HPV16-KRT	4.824709008	HPV16-KRT	-1.251063655	HPV16-KRT	2.479619387	HPV16-KRT	4.539490791
TCGA-71-6725-01A	-0.832569683	HPV16-KRT	3.852087906	HPV16-KRT	3.078022797	HPV16-KRT	5.450903996	HPV16-KRT	5.11938937	HPV16-KRT	8.018047937	HPV16-KRT	2.607806973	HPV16-KRT	4.370003401	HPV16-KRT	2.333042918	HPV16-KRT	2.927230179	HPV16-KRT	5.43856435	HPV16-KRT	-2.326507506	HPV16-KRT	4.248075793	HPV16-KRT	3.969937459	HPV16-KRT	4.532684785	HPV16-KRT	5.61467489	HPV16-KRT	3.200001627	HPV16-KRT	3.438447818	HPV16-KRT	1.024199714	HPV16-KRT	0.910897021	HPV16-KRT	3.309126075	HPV16-KRT	4.784240405	HPV16-KRT	-1.352909211	HPV16-KRT	1.296933798	HPV16-KRT	4.443985454
TCGA-71-8520-01A	-0.410607662	HPV16-KRT	3.340163585	HPV16-KRT	2.9231773	HPV16-KRT	5.417852399	HPV16-KRT	4.187000063	HPV16-KRT	9.186172446	HPV16-KRT	3.458574562	HPV16-KRT	4.177847902	HPV16-KRT	1.503894289	HPV16-KRT	3.257441297	HPV16-KRT	5.442812878	HPV16-KRT	-2.472627244	HPV16-KRT	3.537796969	HPV16-KRT	2.907137914	HPV16-KRT	3.724022632	HPV16-KRT	5.093595989	HPV16-KRT	2.599183581	HPV16-KRT	3.32643703	HPV16-KRT	-0.171862717	HPV16-KRT	0.813516105	HPV16-KRT	3.468691121	HPV16-KRT	4.537982268	HPV16-KRT	-1.377424769	HPV16-KRT	2.176704471	HPV16-KRT	4.451129383
TCGA-73-4658-01A	-0.823008595	HPV16-KRT	2.983014329	HPV16-KRT	3.338396862	HPV16-KRT	5.579681478	HPV16-KRT	3.912352891	HPV16-KRT	8.046265143	HPV16-KRT	3.261307424	HPV16-KRT	4.297495988	HPV16-KRT	1.444946328	HPV16-KRT	3.062489343	HPV16-KRT	5.483913244	HPV16-KRT	-3.328473458	HPV16-KRT	3.711099399	HPV16-KRT	2.052286435	HPV16-KRT	3.26324832	HPV16-KRT	4.877883261	HPV16-KRT	2.406907948	HPV16-KRT	3.248530238	HPV16-KRT	-0.357466042	HPV16-KRT	0.074806184	HPV16-KRT	2.481478815	HPV16-KRT	4.384337754	HPV16-KRT	-1.509210782	HPV16-KRT	2.606874581	HPV16-KRT	4.303556905
TCGA-73-4666-01A	-1.07499665	HPV16-KRT	3.895713268	HPV16-KRT	2.796860534	HPV16-KRT	5.474115849	HPV16-KRT	4.620564758	HPV16-KRT	6.866262532	HPV16-KRT	3.328475137	HPV16-KRT	4.397176961	HPV16-KRT	2.010718713	HPV16-KRT	3.291580864	HPV16-KRT	5.396411054	HPV16-KRT	-2.64763746	HPV16-KRT	3.781791949	HPV16-KRT	3.000275647	HPV16-KRT	4.401779232	HPV16-KRT	5.530779514	HPV16-KRT	2.825828068	HPV16-KRT	3.531890006	HPV16-KRT	-0.266724744	HPV16-KRT	0.791007952	HPV16-KRT	2.097571907	HPV16-KRT	4.533577173	HPV16-KRT	-1.881928038	HPV16-KRT	2.128985197	HPV16-KRT	4.477305
TCGA-73-4668-01A	-0.818969374	HPV16-KRT	3.382862168	HPV16-KRT	2.484302733	HPV16-KRT	5.51172495	HPV16-KRT	4.35550277	HPV16-KRT	8.084280907	HPV16-KRT	3.430739567	HPV16-KRT	4.262623465	HPV16-KRT	1.518460288	HPV16-KRT	3.124463217	HPV16-KRT	5.399974407	HPV16-KRT	-2.720145569	HPV16-KRT	3.685773075	HPV16-KRT	3.94153078	HPV16-KRT	3.389750154	HPV16-KRT	5.494042767	HPV16-KRT	3.9054866	HPV16-KRT	3.447650358	HPV16-KRT	-0.053542608	HPV16-KRT	0.464526309	HPV16-KRT	3.190734338	HPV16-KRT	4.43069688	HPV16-KRT	-1.675847279	HPV16-KRT	2.467018308	HPV16-KRT	4.364389249
TCGA-73-4670-01A	-0.873158601	HPV16-KRT	3.090379694	HPV16-KRT	3.386081382	HPV16-KRT	5.578447901	HPV16-KRT	4.06033283	HPV16-KRT	7.439320164	HPV16-KRT	3.201552397	HPV16-KRT	4.16327349	HPV16-KRT	2.700378971	HPV16-KRT	3.505064103	HPV16-KRT	5.435316191	HPV16-KRT	-2.941108764	HPV16-KRT	3.684896958	HPV16-KRT	2.478613908	HPV16-KRT	3.498699606	HPV16-KRT	5.327976833	HPV16-KRT	3.648494321	HPV16-KRT	3.497080737	HPV16-KRT	0.119344079	HPV16-KRT	0.363788318	HPV16-KRT	2.389770341	HPV16-KRT	4.731613883	HPV16-KRT	-1.840794462	HPV16-KRT	1.737730136	HPV16-KRT	4.408691391
TCGA-73-4675-01A	-0.449827441	HPV16-KRT	3.364346798	HPV16-KRT	3.275319161	HPV16-KRT	5.464152021	HPV16-KRT	4.118216922	HPV16-KRT	9.137329653	HPV16-KRT	3.55442905	HPV16-KRT	4.014610426	HPV16-KRT	1.917833896	HPV16-KRT	3.231366986	HPV16-KRT	5.483136746	HPV16-KRT	-2.377815563	HPV16-KRT	3.497246019	HPV16-KRT	3.080569197	HPV16-KRT	3.441793046	HPV16-KRT	5.127449201	HPV16-KRT	2.774931214	HPV16-KRT	3.431057832	HPV16-KRT	0.192150713	HPV16-KRT	0.255286014	HPV16-KRT	3.364187382	HPV16-KRT	4.620472003	HPV16-KRT	-1.450162081	HPV16-KRT	1.712656814	HPV16-KRT	4.331583832
TCGA-73-4676-01A	-0.798507912	HPV16-KRT	3.575947829	HPV16-KRT	3.092133441	HPV16-KRT	5.55484245	HPV16-KRT	4.143372822	HPV16-KRT	8.1940405	HPV16-KRT	3.143422807	HPV16-KRT	4.373766059	HPV16-KRT	2.069372293	HPV16-KRT	3.666199473	HPV16-KRT	5.420180874	HPV16-KRT	-2.254070983	HPV16-KRT	3.88422221	HPV16-KRT	3.968319916	HPV16-KRT	4.449718802	HPV16-KRT	5.24300535	HPV16-KRT	3.281081623	HPV16-KRT	3.396778141	HPV16-KRT	0.634472848	HPV16-KRT	0.572298642	HPV16-KRT	3.462773452	HPV16-KRT	4.809757831	HPV16-KRT	-1.496670851	HPV16-KRT	1.30224044	HPV16-KRT	4.499730957
TCGA-73-A9RS-01A	-0.866222523	HPV16-KRT	4.652258547	HPV16-KRT	3.036506502	HPV16-KRT	5.460209142	HPV16-KRT	4.566656831	HPV16-KRT	7.886797285	HPV16-KRT	3.46880843	HPV16-KRT	4.194277174	HPV16-KRT	2.529556142	HPV16-KRT	3.556701087	HPV16-KRT	5.306108773	HPV16-KRT	-2.522121398	HPV16-KRT	3.502070502	HPV16-KRT	3.538266717	HPV16-KRT	4.583600384	HPV16-KRT	5.489587897	HPV16-KRT	4.262664401	HPV16-KRT	3.713147565	HPV16-KRT	0.538460016	HPV16-KRT	0.468219245	HPV16-KRT	2.351748711	HPV16-KRT	4.71143728	HPV16-KRT	-1.495613163	HPV16-KRT	2.32748149	HPV16-KRT	4.546350168
TCGA-75-5125-01A	-0.911420013	HPV16-KRT	4.054957258	HPV16-KRT	2.89721799	HPV16-KRT	5.463053949	HPV16-KRT	4.587122377	HPV16-KRT	7.894584782	HPV16-KRT	3.503823758	HPV16-KRT	4.336214055	HPV16-KRT	1.518493165	HPV16-KRT	3.16170081	HPV16-KRT	5.380963136	HPV16-KRT	-3.331774733	HPV16-KRT	3.655329867	HPV16-KRT	3.871752468	HPV16-KRT	4.516846387	HPV16-KRT	5.042238862	HPV16-KRT	3.035912406	HPV16-KRT	3.4659902	HPV16-KRT	-0.380478886	HPV16-KRT	0.609780662	HPV16-KRT	1.849368363	HPV16-KRT	4.516499945	HPV16-KRT	-1.689811327	HPV16-KRT	2.138816818	HPV16-KRT	4.45341666
TCGA-75-6212-01A	0.042875291	HPV16-KRT	3.851562696	HPV16-KRT	2.933686846	HPV16-KRT	5.516688538	HPV16-KRT	4.134739429	HPV16-KRT	8.418132031	HPV16-KRT	3.366061041	HPV16-KRT	4.218554184	HPV16-KRT	1.981942957	HPV16-KRT	3.196217821	HPV16-KRT	5.457003107	HPV16-KRT	-3.028424941	HPV16-KRT	3.450596198	HPV16-KRT	3.659203112	HPV16-KRT	3.957250636	HPV16-KRT	5.130331111	HPV16-KRT	2.524102529	HPV16-KRT	3.353284977	HPV16-KRT	-0.392588349	HPV16-KRT	0.786497531	HPV16-KRT	2.694578969	HPV16-KRT	4.43998826	HPV16-KRT	-0.96451503	HPV16-KRT	2.493854438	HPV16-KRT	4.349774233
TCGA-75-6214-01A	-1.162900309	HPV16-KRT	2.911394282	HPV16-KRT	2.681899268	HPV16-KRT	5.503541621	HPV16-KRT	4.272261019	HPV16-KRT	7.357112738	HPV16-KRT	3.466668085	HPV16-KRT	4.349708212	HPV16-KRT	1.582996589	HPV16-KRT	3.64910171	HPV16-KRT	5.378661109	HPV16-KRT	-3.504995732	HPV16-KRT	3.65206922	HPV16-KRT	3.419547202	HPV16-KRT	2.683061065	HPV16-KRT	4.601994089	HPV16-KRT	2.480794358	HPV16-KRT	3.443213031	HPV16-KRT	-0.360005223	HPV16-KRT	0.438954015	HPV16-KRT	3.665915305	HPV16-KRT	4.630644445	HPV16-KRT	-2.392351522	HPV16-KRT	0.444672964	HPV16-KRT	4.486387399
TCGA-75-7027-01A	-0.7458631	HPV16-KRT	2.770439435	HPV16-KRT	2.638409768	HPV16-KRT	5.507341316	HPV16-KRT	3.512550404	HPV16-KRT	8.210316448	HPV16-KRT	4.038836635	HPV16-KRT	4.268661402	HPV16-KRT	2.036203279	HPV16-KRT	3.529954504	HPV16-KRT	5.392572508	HPV16-KRT	-2.652845368	HPV16-KRT	3.200964474	HPV16-KRT	1.884785508	HPV16-KRT	2.503963573	HPV16-KRT	5.272084587	HPV16-KRT	3.254660241	HPV16-KRT	3.595034931	HPV16-KRT	-0.365429016	HPV16-KRT	0.354933865	HPV16-KRT	2.367738558	HPV16-KRT	4.700086834	HPV16-KRT	-1.731351619	HPV16-KRT	2.405516954	HPV16-KRT	4.460354723
TCGA-78-7143-01A	-0.953028805	HPV16-KRT	4.350241031	HPV16-KRT	2.446446302	HPV16-KRT	5.387384132	HPV16-KRT	4.52852623	HPV16-KRT	8.203923397	HPV16-KRT	3.219227513	HPV16-KRT	4.472763883	HPV16-KRT	1.788115245	HPV16-KRT	2.906825702	HPV16-KRT	5.307573106	HPV16-KRT	-2.486045549	HPV16-KRT	3.806607177	HPV16-KRT	4.395812914	HPV16-KRT	5.108113462	HPV16-KRT	4.785820588	HPV16-KRT	3.452667796	HPV16-KRT	3.539440325	HPV16-KRT	0.507062236	HPV16-KRT	0.766096475	HPV16-KRT	2.673011162	HPV16-KRT	5.21223201	HPV16-KRT	-1.625154448	HPV16-KRT	1.166947132	HPV16-KRT	4.52227791
TCGA-78-7146-01A	-1.365348809	HPV16-KRT	3.716951915	HPV16-KRT	2.911012466	HPV16-KRT	5.498331265	HPV16-KRT	4.245481748	HPV16-KRT	6.966355408	HPV16-KRT	3.063880324	HPV16-KRT	4.366386133	HPV16-KRT	1.470673734	HPV16-KRT	2.761376767	HPV16-KRT	5.3968385	HPV16-KRT	-3.281784983	HPV16-KRT	3.666515311	HPV16-KRT	3.450859904	HPV16-KRT	3.771344417	HPV16-KRT	5.150609315	HPV16-KRT	3.289688788	HPV16-KRT	3.475365657	HPV16-KRT	-0.205962591	HPV16-KRT	0.694266366	HPV16-KRT	1.868571078	HPV16-KRT	4.426650612	HPV16-KRT	-2.132001072	HPV16-KRT	1.713322672	HPV16-KRT	4.417368014
TCGA-78-7148-01A	-0.612891152	HPV16-KRT	3.067963481	HPV16-KRT	2.792445596	HPV16-KRT	5.5209442	HPV16-KRT	4.093362097	HPV16-KRT	8.785379641	HPV16-KRT	3.183210273	HPV16-KRT	4.346309421	HPV16-KRT	2.208227845	HPV16-KRT	3.429817667	HPV16-KRT	5.452269783	HPV16-KRT	-2.449540958	HPV16-KRT	3.591815791	HPV16-KRT	3.594902295	HPV16-KRT	3.052508509	HPV16-KRT	5.528640891	HPV16-KRT	3.21780454	HPV16-KRT	3.519169553	HPV16-KRT	0.095517079	HPV16-KRT	0.367069783	HPV16-KRT	2.754680284	HPV16-KRT	4.650430514	HPV16-KRT	-1.360807864	HPV16-KRT	2.04890034	HPV16-KRT	4.352703477
TCGA-78-7150-01A	-0.888182511	HPV16-KRT	2.891958045	HPV16-KRT	3.040486787	HPV16-KRT	5.502664823	HPV16-KRT	3.965184973	HPV16-KRT	8.820164751	HPV16-KRT	3.543710869	HPV16-KRT	4.221987964	HPV16-KRT	2.006955417	HPV16-KRT	3.740750386	HPV16-KRT	5.391378663	HPV16-KRT	-2.424171815	HPV16-KRT	2.937931628	HPV16-KRT	4.012491973	HPV16-KRT	2.66270695	HPV16-KRT	5.018058459	HPV16-KRT	4.40100971	HPV16-KRT	3.507413015	HPV16-KRT	-0.79963904	HPV16-KRT	0.188795469	HPV16-KRT	3.62138645	HPV16-KRT	4.334550874	HPV16-KRT	-2.007502407	HPV16-KRT	1.939005579	HPV16-KRT	4.475862356
TCGA-78-7154-01A	-0.461543117	HPV16-KRT	3.42972675	HPV16-KRT	2.821108264	HPV16-KRT	5.526391432	HPV16-KRT	4.387444608	HPV16-KRT	8.061913075	HPV16-KRT	3.252774332	HPV16-KRT	4.340566462	HPV16-KRT	1.845484149	HPV16-KRT	3.604636656	HPV16-KRT	5.397536172	HPV16-KRT	-2.529086171	HPV16-KRT	3.829523371	HPV16-KRT	3.183619421	HPV16-KRT	3.259913271	HPV16-KRT	5.798717202	HPV16-KRT	4.394548295	HPV16-KRT	3.669183036	HPV16-KRT	-0.286818061	HPV16-KRT	0.605505599	HPV16-KRT	2.963667459	HPV16-KRT	4.776658871	HPV16-KRT	-1.637680767	HPV16-KRT	2.169161459	HPV16-KRT	4.464818485
TCGA-78-7155-01A	-1.126870117	HPV16-KRT	4.32696271	HPV16-KRT	1.680144475	HPV16-KRT	5.44978127	HPV16-KRT	3.678374135	HPV16-KRT	7.704982307	HPV16-KRT	3.925367526	HPV16-KRT	3.953421904	HPV16-KRT	1.481971907	HPV16-KRT	3.386327438	HPV16-KRT	5.010109594	HPV16-KRT	-2.971857238	HPV16-KRT	2.260055338	HPV16-KRT	6.033568503	HPV16-KRT	4.353903646	HPV16-KRT	4.168119645	HPV16-KRT	6.231893029	HPV16-KRT	3.806333798	HPV16-KRT	0.095610899	HPV16-KRT	0.327928462	HPV16-KRT	2.122963458	HPV16-KRT	4.704970048	HPV16-KRT	-1.871939308	HPV16-KRT	3.034702895	HPV16-KRT	4.717830266
TCGA-78-7158-01A	-0.542251855	HPV16-KRT	4.062282234	HPV16-KRT	3.300075525	HPV16-KRT	5.436037374	HPV16-KRT	4.068236242	HPV16-KRT	8.207759018	HPV16-KRT	3.405948509	HPV16-KRT	4.417354449	HPV16-KRT	2.147652593	HPV16-KRT	2.636802307	HPV16-KRT	5.30682146	HPV16-KRT	-2.957658818	HPV16-KRT	3.316440914	HPV16-KRT	2.531916173	HPV16-KRT	4.195440183	HPV16-KRT	4.999971861	HPV16-KRT	2.955384407	HPV16-KRT	3.66179426	HPV16-KRT	0.426831288	HPV16-KRT	0.432065649	HPV16-KRT	1.944172562	HPV16-KRT	4.762115891	HPV16-KRT	-1.517946637	HPV16-KRT	1.880734746	HPV16-KRT	4.394190203
TCGA-78-7160-01A	-0.64268831	HPV16-KRT	3.434652529	HPV16-KRT	3.081539636	HPV16-KRT	5.565192954	HPV16-KRT	3.919714883	HPV16-KRT	8.130165895	HPV16-KRT	2.962097222	HPV16-KRT	4.592445412	HPV16-KRT	1.902617687	HPV16-KRT	3.101537838	HPV16-KRT	5.409018963	HPV16-KRT	-2.831433524	HPV16-KRT	3.333514958	HPV16-KRT	2.691207688	HPV16-KRT	3.186221926	HPV16-KRT	5.160497704	HPV16-KRT	3.309781078	HPV16-KRT	3.410241399	HPV16-KRT	-0.156449873	HPV16-KRT	0.113942287	HPV16-KRT	2.349956588	HPV16-KRT	4.426527067	HPV16-KRT	-1.556032962	HPV16-KRT	2.448611908	HPV16-KRT	4.375976127
TCGA-78-7166-01A	-0.453085397	HPV16-KRT	3.180882788	HPV16-KRT	3.452791793	HPV16-KRT	5.438016122	HPV16-KRT	3.711944748	HPV16-KRT	8.650329874	HPV16-KRT	3.3609627	HPV16-KRT	4.144040445	HPV16-KRT	2.552326691	HPV16-KRT	3.330969016	HPV16-KRT	5.428726738	HPV16-KRT	-2.847718695	HPV16-KRT	3.202774766	HPV16-KRT	3.22268208	HPV16-KRT	3.183280168	HPV16-KRT	5.031743635	HPV16-KRT	2.946752765	HPV16-KRT	3.596164308	HPV16-KRT	0.029127587	HPV16-KRT	0.503117605	HPV16-KRT	2.773571288	HPV16-KRT	4.863747573	HPV16-KRT	-1.540355007	HPV16-KRT	1.691599422	HPV16-KRT	4.374925352
TCGA-78-7220-01A	-0.972182874	HPV16-KRT	3.443028922	HPV16-KRT	2.477041006	HPV16-KRT	5.492367233	HPV16-KRT	4.415296282	HPV16-KRT	8.826888397	HPV16-KRT	3.629475433	HPV16-KRT	4.181645391	HPV16-KRT	2.446501307	HPV16-KRT	3.33643449	HPV16-KRT	5.321279937	HPV16-KRT	-2.12341528	HPV16-KRT	3.018520274	HPV16-KRT	4.145442594	HPV16-KRT	3.525584157	HPV16-KRT	5.56370408	HPV16-KRT	4.095596821	HPV16-KRT	3.736079263	HPV16-KRT	-0.042567198	HPV16-KRT	0.376806721	HPV16-KRT	2.72660957	HPV16-KRT	5.044745229	HPV16-KRT	-2.101134168	HPV16-KRT	2.213630305	HPV16-KRT	4.490486408
TCGA-78-7535-01A	-0.724770181	HPV16-KRT	3.253137357	HPV16-KRT	3.055963247	HPV16-KRT	5.337490614	HPV16-KRT	4.03868094	HPV16-KRT	8.02726184	HPV16-KRT	3.290074025	HPV16-KRT	4.032268097	HPV16-KRT	2.222487766	HPV16-KRT	3.447543137	HPV16-KRT	5.404193423	HPV16-KRT	-2.479423376	HPV16-KRT	3.730631319	HPV16-KRT	3.232323725	HPV16-KRT	4.127655188	HPV16-KRT	4.932571934	HPV16-KRT	2.369066919	HPV16-KRT	3.47050835	HPV16-KRT	0.106943679	HPV16-KRT	0.780046339	HPV16-KRT	3.378932229	HPV16-KRT	5.100386184	HPV16-KRT	-1.438172224	HPV16-KRT	1.524284813	HPV16-KRT	4.545705652
TCGA-78-7540-01A	-0.016896748	HPV16-KRT	3.605633475	HPV16-KRT	2.557385834	HPV16-KRT	5.531840967	HPV16-KRT	4.56384007	HPV16-KRT	9.57048788	HPV16-KRT	3.716063213	HPV16-KRT	4.544121031	HPV16-KRT	2.626167312	HPV16-KRT	3.294258602	HPV16-KRT	5.606481522	HPV16-KRT	-2.562228911	HPV16-KRT	4.610077479	HPV16-KRT	1.782184082	HPV16-KRT	3.737217267	HPV16-KRT	5.613457497	HPV16-KRT	0.978164963	HPV16-KRT	3.570050406	HPV16-KRT	0.775957768	HPV16-KRT	1.15127604	HPV16-KRT	3.903623026	HPV16-KRT	4.672622833	HPV16-KRT	-1.680250067	HPV16-KRT	1.723592789	HPV16-KRT	4.209206226
TCGA-78-7542-01A	-1.151999371	HPV16-KRT	3.046877333	HPV16-KRT	3.183276154	HPV16-KRT	5.471643572	HPV16-KRT	4.19232284	HPV16-KRT	7.034752254	HPV16-KRT	3.473032351	HPV16-KRT	4.43365469	HPV16-KRT	2.074565953	HPV16-KRT	3.398143924	HPV16-KRT	5.458908372	HPV16-KRT	-3.761407847	HPV16-KRT	4.065468067	HPV16-KRT	3.571458905	HPV16-KRT	3.591347223	HPV16-KRT	5.347868804	HPV16-KRT	2.247078747	HPV16-KRT	3.435814311	HPV16-KRT	0.441936699	HPV16-KRT	0.742192385	HPV16-KRT	2.948431307	HPV16-KRT	4.493927677	HPV16-KRT	-2.39016495	HPV16-KRT	1.677740548	HPV16-KRT	4.404448943
TCGA-78-8655-01A	-0.914194621	HPV16-KRT	3.751698943	HPV16-KRT	3.209177861	HPV16-KRT	5.470936662	HPV16-KRT	4.333529264	HPV16-KRT	8.639911935	HPV16-KRT	3.39522427	HPV16-KRT	4.466350324	HPV16-KRT	1.985147198	HPV16-KRT	2.80320088	HPV16-KRT	5.419299345	HPV16-KRT	-2.845663126	HPV16-KRT	3.527602716	HPV16-KRT	3.087709265	HPV16-KRT	4.510474459	HPV16-KRT	4.925292621	HPV16-KRT	1.950864698	HPV16-KRT	3.443270536	HPV16-KRT	0.223422621	HPV16-KRT	0.484075777	HPV16-KRT	2.531012036	HPV16-KRT	4.647704376	HPV16-KRT	-1.589634906	HPV16-KRT	2.016835451	HPV16-KRT	4.399433585
TCGA-78-8660-01A	-0.987209427	HPV16-KRT	3.606524631	HPV16-KRT	3.150379219	HPV16-KRT	5.423234017	HPV16-KRT	4.293669337	HPV16-KRT	7.733754148	HPV16-KRT	3.70462488	HPV16-KRT	4.344324922	HPV16-KRT	1.586176564	HPV16-KRT	3.530064578	HPV16-KRT	5.387738286	HPV16-KRT	-2.646320755	HPV16-KRT	3.480241132	HPV16-KRT	3.060136733	HPV16-KRT	3.676967005	HPV16-KRT	5.299001067	HPV16-KRT	2.92697614	HPV16-KRT	3.594988512	HPV16-KRT	-0.176029457	HPV16-KRT	0.45502332	HPV16-KRT	2.609025705	HPV16-KRT	4.597335263	HPV16-KRT	-1.998229777	HPV16-KRT	2.325643637	HPV16-KRT	4.476919999
TCGA-78-8662-01A	-1.189980255	HPV16-KRT	3.209284608	HPV16-KRT	3.048477947	HPV16-KRT	5.445642009	HPV16-KRT	4.436586299	HPV16-KRT	8.699071163	HPV16-KRT	3.347753417	HPV16-KRT	4.256573061	HPV16-KRT	2.003213319	HPV16-KRT	3.016932948	HPV16-KRT	5.312893663	HPV16-KRT	-2.282819502	HPV16-KRT	3.016441697	HPV16-KRT	4.475117169	HPV16-KRT	3.201808568	HPV16-KRT	4.772629448	HPV16-KRT	4.123673806	HPV16-KRT	3.598907747	HPV16-KRT	-0.06533957	HPV16-KRT	0.388891743	HPV16-KRT	3.445201	HPV16-KRT	4.409122544	HPV16-KRT	-2.127043245	HPV16-KRT	1.789164422	HPV16-KRT	4.483869064
TCGA-80-5608-01A	-0.569968826	HPV16-KRT	3.433127692	HPV16-KRT	2.731322103	HPV16-KRT	5.448243302	HPV16-KRT	4.637877999	HPV16-KRT	9.060745278	HPV16-KRT	3.294662416	HPV16-KRT	4.383768143	HPV16-KRT	2.460618694	HPV16-KRT	3.560668913	HPV16-KRT	5.428181612	HPV16-KRT	-2.159417342	HPV16-KRT	3.830461929	HPV16-KRT	3.462711315	HPV16-KRT	3.406868803	HPV16-KRT	5.591717008	HPV16-KRT	3.362943388	HPV16-KRT	3.572739806	HPV16-KRT	0.524054642	HPV16-KRT	0.68417341	HPV16-KRT	3.227325657	HPV16-KRT	5.102419559	HPV16-KRT	-1.280972683	HPV16-KRT	2.033413146	HPV16-KRT	4.397446728
TCGA-80-5611-01A	-1.242033997	HPV16-KRT	3.665375555	HPV16-KRT	3.379546849	HPV16-KRT	5.449113743	HPV16-KRT	4.608150652	HPV16-KRT	7.402947798	HPV16-KRT	3.073780921	HPV16-KRT	4.344372317	HPV16-KRT	1.973877953	HPV16-KRT	3.503919728	HPV16-KRT	5.324394086	HPV16-KRT	-2.63568549	HPV16-KRT	3.43263034	HPV16-KRT	4.818368865	HPV16-KRT	4.410926475	HPV16-KRT	4.800999384	HPV16-KRT	3.973617333	HPV16-KRT	3.454199334	HPV16-KRT	0.211913642	HPV16-KRT	0.496633837	HPV16-KRT	2.889946329	HPV16-KRT	5.130138362	HPV16-KRT	-1.95898667	HPV16-KRT	2.124303088	HPV16-KRT	4.571321525
TCGA-83-5908-01A	-1.109757651	HPV16-KRT	3.791011655	HPV16-KRT	2.525235141	HPV16-KRT	5.43593649	HPV16-KRT	4.247005671	HPV16-KRT	7.523921854	HPV16-KRT	3.679333102	HPV16-KRT	4.313476098	HPV16-KRT	1.465395665	HPV16-KRT	3.248781983	HPV16-KRT	5.322340523	HPV16-KRT	-3.366758775	HPV16-KRT	3.673821112	HPV16-KRT	2.626315116	HPV16-KRT	4.156244845	HPV16-KRT	4.990499245	HPV16-KRT	2.904297238	HPV16-KRT	3.54039851	HPV16-KRT	0.060838833	HPV16-KRT	1.055759808	HPV16-KRT	1.89834282	HPV16-KRT	4.705462612	HPV16-KRT	-2.286843517	HPV16-KRT	2.528861747	HPV16-KRT	4.465339375
TCGA-86-6562-01A	-0.709407806	HPV16-KRT	3.196228758	HPV16-KRT	2.618658638	HPV16-KRT	5.515886622	HPV16-KRT	4.663461377	HPV16-KRT	8.152364527	HPV16-KRT	3.270431259	HPV16-KRT	4.30416855	HPV16-KRT	1.694703472	HPV16-KRT	3.36867549	HPV16-KRT	5.406163324	HPV16-KRT	-2.649045529	HPV16-KRT	3.829344687	HPV16-KRT	3.346630501	HPV16-KRT	3.637002793	HPV16-KRT	5.100104101	HPV16-KRT	3.343007289	HPV16-KRT	3.351382799	HPV16-KRT	0.278547303	HPV16-KRT	0.414917029	HPV16-KRT	2.909239609	HPV16-KRT	4.649521157	HPV16-KRT	-1.22623304	HPV16-KRT	1.678341101	HPV16-KRT	4.475136512
TCGA-86-7701-01A	-0.758395656	HPV16-KRT	4.099803527	HPV16-KRT	2.461663335	HPV16-KRT	5.443262959	HPV16-KRT	3.949275368	HPV16-KRT	7.965018023	HPV16-KRT	3.361854201	HPV16-KRT	4.179581237	HPV16-KRT	1.63037737	HPV16-KRT	3.519087146	HPV16-KRT	5.315332272	HPV16-KRT	-3.138024945	HPV16-KRT	3.148217566	HPV16-KRT	3.364611066	HPV16-KRT	4.219185659	HPV16-KRT	5.082571818	HPV16-KRT	3.805173056	HPV16-KRT	3.528178706	HPV16-KRT	-0.658250925	HPV16-KRT	0.415431782	HPV16-KRT	1.702312789	HPV16-KRT	4.954121848	HPV16-KRT	-1.36509667	HPV16-KRT	3.060669927	HPV16-KRT	4.504908111
TCGA-86-7955-01A	-0.924664913	HPV16-KRT	4.196788155	HPV16-KRT	2.847682044	HPV16-KRT	5.433619116	HPV16-KRT	4.563113839	HPV16-KRT	8.247724327	HPV16-KRT	3.132718447	HPV16-KRT	4.06926808	HPV16-KRT	2.195485915	HPV16-KRT	3.421541396	HPV16-KRT	5.336886991	HPV16-KRT	-2.355393958	HPV16-KRT	3.626512888	HPV16-KRT	4.925697168	HPV16-KRT	4.532941775	HPV16-KRT	5.192588748	HPV16-KRT	3.782473947	HPV16-KRT	3.650875481	HPV16-KRT	0.938067393	HPV16-KRT	0.750823826	HPV16-KRT	2.133327634	HPV16-KRT	4.873840022	HPV16-KRT	-1.447007687	HPV16-KRT	1.476818159	HPV16-KRT	4.529492364
TCGA-86-8055-01A	-0.537789316	HPV16-KRT	3.390707612	HPV16-KRT	2.896167415	HPV16-KRT	5.512676666	HPV16-KRT	3.93681304	HPV16-KRT	8.33361488	HPV16-KRT	3.231923552	HPV16-KRT	4.266005111	HPV16-KRT	1.282758569	HPV16-KRT	3.185881753	HPV16-KRT	5.433399931	HPV16-KRT	-2.943938586	HPV16-KRT	3.2802788	HPV16-KRT	3.432166551	HPV16-KRT	3.287226859	HPV16-KRT	4.862278732	HPV16-KRT	3.354917976	HPV16-KRT	3.242836981	HPV16-KRT	-0.413037059	HPV16-KRT	0.464546665	HPV16-KRT	2.920359966	HPV16-KRT	4.375139218	HPV16-KRT	-1.610085851	HPV16-KRT	2.553680344	HPV16-KRT	4.380279099
TCGA-86-8074-01A	-0.886278723	HPV16-KRT	3.545825509	HPV16-KRT	2.878815394	HPV16-KRT	5.470155249	HPV16-KRT	4.226118414	HPV16-KRT	8.073799499	HPV16-KRT	3.222119305	HPV16-KRT	4.281069672	HPV16-KRT	1.642199205	HPV16-KRT	2.91116845	HPV16-KRT	5.331752368	HPV16-KRT	-3.091568631	HPV16-KRT	3.462470545	HPV16-KRT	3.858650876	HPV16-KRT	4.240648149	HPV16-KRT	4.587668691	HPV16-KRT	3.994164742	HPV16-KRT	3.347262175	HPV16-KRT	0.018953724	HPV16-KRT	0.832443397	HPV16-KRT	2.305460708	HPV16-KRT	4.771104932	HPV16-KRT	-1.95745643	HPV16-KRT	2.178211151	HPV16-KRT	4.459492459
TCGA-86-8075-01A	-0.630696969	HPV16-KRT	3.334877947	HPV16-KRT	2.687189919	HPV16-KRT	5.477655664	HPV16-KRT	4.504937324	HPV16-KRT	8.488497997	HPV16-KRT	3.448139011	HPV16-KRT	4.405560887	HPV16-KRT	1.739615872	HPV16-KRT	3.123336982	HPV16-KRT	5.387367026	HPV16-KRT	-2.623455074	HPV16-KRT	3.378376414	HPV16-KRT	3.843435375	HPV16-KRT	3.932526326	HPV16-KRT	4.946240534	HPV16-KRT	4.157892538	HPV16-KRT	3.290154038	HPV16-KRT	0.04188667	HPV16-KRT	0.631340555	HPV16-KRT	3.34232969	HPV16-KRT	4.743536724	HPV16-KRT	-1.673742316	HPV16-KRT	2.403153011	HPV16-KRT	4.435585985
TCGA-86-8278-01A	-0.816466761	HPV16-KRT	3.704375997	HPV16-KRT	3.14229198	HPV16-KRT	5.457457852	HPV16-KRT	4.260634323	HPV16-KRT	7.937843922	HPV16-KRT	3.059785571	HPV16-KRT	4.17554565	HPV16-KRT	1.348550038	HPV16-KRT	2.695319674	HPV16-KRT	5.402311214	HPV16-KRT	-3.15147303	HPV16-KRT	3.248572209	HPV16-KRT	2.949780712	HPV16-KRT	3.490446596	HPV16-KRT	4.807213857	HPV16-KRT	3.135854123	HPV16-KRT	3.319683308	HPV16-KRT	-0.20920625	HPV16-KRT	0.41707041	HPV16-KRT	2.067038526	HPV16-KRT	4.264433607	HPV16-KRT	-1.815431092	HPV16-KRT	2.061239507	HPV16-KRT	4.364876346
TCGA-86-8279-01A	-0.976432332	HPV16-KRT	3.041886213	HPV16-KRT	2.735241898	HPV16-KRT	5.443796019	HPV16-KRT	4.066066752	HPV16-KRT	8.125011543	HPV16-KRT	3.376429808	HPV16-KRT	3.88247783	HPV16-KRT	1.539451521	HPV16-KRT	3.146735585	HPV16-KRT	5.348489173	HPV16-KRT	-2.458515129	HPV16-KRT	3.307253271	HPV16-KRT	3.421106043	HPV16-KRT	3.6650112	HPV16-KRT	5.001127579	HPV16-KRT	3.479023084	HPV16-KRT	3.411713745	HPV16-KRT	0.35546058	HPV16-KRT	0.124038643	HPV16-KRT	2.960056646	HPV16-KRT	4.749923718	HPV16-KRT	-1.514538342	HPV16-KRT	2.294243635	HPV16-KRT	4.421690897
TCGA-86-8358-01A	0.029466024	HPV16-KRT	5.990616825	HPV16-KRT	0.443808702	HPV16-KRT	5.154991984	HPV16-KRT	4.181259394	HPV16-KRT	8.080111842	HPV16-KRT	5.552465209	HPV16-KRT	4.103738977	HPV16-KRT	2.703130609	HPV16-KRT	4.682670191	HPV16-KRT	5.017210162	HPV16-KRT	-1.201278942	HPV16-KRT	3.14761278	HPV16-KRT	5.545794166	HPV16-KRT	5.614240182	HPV16-KRT	4.199030745	HPV16-KRT	5.451351579	HPV16-KRT	4.046686369	HPV16-KRT	0.770008429	HPV16-KRT	0.447427352	HPV16-KRT	3.637062607	HPV16-KRT	6.082152624	HPV16-KRT	-1.269816232	HPV16-KRT	3.061661623	HPV16-KRT	4.878778143
TCGA-86-8359-01A	-0.860762228	HPV16-KRT	3.864427315	HPV16-KRT	3.275397747	HPV16-KRT	5.461759008	HPV16-KRT	4.155920607	HPV16-KRT	8.40387311	HPV16-KRT	3.006460376	HPV16-KRT	4.37025436	HPV16-KRT	1.900002244	HPV16-KRT	3.265539529	HPV16-KRT	5.437083979	HPV16-KRT	-2.861241672	HPV16-KRT	3.699226339	HPV16-KRT	2.329051318	HPV16-KRT	4.026107107	HPV16-KRT	4.833063548	HPV16-KRT	2.732993911	HPV16-KRT	3.465965605	HPV16-KRT	0.400354891	HPV16-KRT	0.332650415	HPV16-KRT	2.26937394	HPV16-KRT	4.762603588	HPV16-KRT	-1.582244998	HPV16-KRT	2.135931653	HPV16-KRT	4.369802666
TCGA-86-8585-01A	-1.116696476	HPV16-KRT	3.68273946	HPV16-KRT	2.930643079	HPV16-KRT	5.405076469	HPV16-KRT	4.455309333	HPV16-KRT	7.863686552	HPV16-KRT	3.257948383	HPV16-KRT	3.970883758	HPV16-KRT	2.071157812	HPV16-KRT	3.254818981	HPV16-KRT	5.319739157	HPV16-KRT	-3.045186365	HPV16-KRT	3.206496932	HPV16-KRT	3.806908875	HPV16-KRT	3.699934362	HPV16-KRT	5.061394109	HPV16-KRT	3.102589056	HPV16-KRT	3.570981685	HPV16-KRT	-0.325070232	HPV16-KRT	0.398649746	HPV16-KRT	2.562657569	HPV16-KRT	4.743492211	HPV16-KRT	-2.105583375	HPV16-KRT	1.607595557	HPV16-KRT	4.528604502
TCGA-86-8668-01A	-0.222087983	HPV16-KRT	3.976153887	HPV16-KRT	2.913134636	HPV16-KRT	5.413959165	HPV16-KRT	3.99890698	HPV16-KRT	8.596399559	HPV16-KRT	3.006308166	HPV16-KRT	4.201505656	HPV16-KRT	1.043051569	HPV16-KRT	2.751020066	HPV16-KRT	5.394052665	HPV16-KRT	-2.776272922	HPV16-KRT	2.908968447	HPV16-KRT	3.93826256	HPV16-KRT	3.746170571	HPV16-KRT	4.896858594	HPV16-KRT	3.207807008	HPV16-KRT	3.323090606	HPV16-KRT	-0.619354794	HPV16-KRT	0.192097918	HPV16-KRT	2.634653864	HPV16-KRT	4.287212256	HPV16-KRT	-1.191514447	HPV16-KRT	2.159629769	HPV16-KRT	4.416187706
TCGA-86-8672-01A	-1.123424956	HPV16-KRT	2.876491688	HPV16-KRT	3.566900556	HPV16-KRT	5.45649772	HPV16-KRT	3.78320219	HPV16-KRT	7.566420188	HPV16-KRT	3.523399596	HPV16-KRT	4.213317225	HPV16-KRT	1.813890601	HPV16-KRT	2.91227505	HPV16-KRT	5.419009908	HPV16-KRT	-2.941374417	HPV16-KRT	3.260329713	HPV16-KRT	1.93317416	HPV16-KRT	3.599912764	HPV16-KRT	4.64220612	HPV16-KRT	2.588610386	HPV16-KRT	3.467877556	HPV16-KRT	-0.645434996	HPV16-KRT	0.115632407	HPV16-KRT	1.980478153	HPV16-KRT	4.497039052	HPV16-KRT	-2.310696139	HPV16-KRT	2.199274377	HPV16-KRT	4.436980688
TCGA-86-8673-01A	-0.873682046	HPV16-KRT	4.203207325	HPV16-KRT	3.411579854	HPV16-KRT	5.458906831	HPV16-KRT	4.442742053	HPV16-KRT	8.952418697	HPV16-KRT	3.243881162	HPV16-KRT	4.22825469	HPV16-KRT	1.973454376	HPV16-KRT	3.013860991	HPV16-KRT	5.41149556	HPV16-KRT	-2.590023636	HPV16-KRT	3.843173561	HPV16-KRT	2.779191068	HPV16-KRT	4.657962934	HPV16-KRT	5.074780242	HPV16-KRT	3.369971882	HPV16-KRT	3.464733276	HPV16-KRT	-0.538888799	HPV16-KRT	0.626490088	HPV16-KRT	2.647096142	HPV16-KRT	4.717368595	HPV16-KRT	-1.634777109	HPV16-KRT	1.953711183	HPV16-KRT	4.472350206
TCGA-86-A4D0-01A	-0.471397139	HPV16-KRT	3.967081034	HPV16-KRT	2.450691649	HPV16-KRT	5.381075476	HPV16-KRT	3.846938081	HPV16-KRT	8.124198005	HPV16-KRT	3.743079216	HPV16-KRT	4.112871887	HPV16-KRT	2.311073026	HPV16-KRT	3.713889189	HPV16-KRT	5.233878171	HPV16-KRT	-2.315199639	HPV16-KRT	3.255483103	HPV16-KRT	3.298521745	HPV16-KRT	3.920840428	HPV16-KRT	5.231649691	HPV16-KRT	4.538241615	HPV16-KRT	3.850070923	HPV16-KRT	0.239141286	HPV16-KRT	0.447836958	HPV16-KRT	2.590702601	HPV16-KRT	5.274739717	HPV16-KRT	-1.409469728	HPV16-KRT	2.825677293	HPV16-KRT	4.58839716
TCGA-86-A4JF-01A	-0.975832047	HPV16-KRT	4.010504218	HPV16-KRT	2.992040961	HPV16-KRT	5.459685722	HPV16-KRT	4.389606147	HPV16-KRT	7.926022216	HPV16-KRT	3.308908053	HPV16-KRT	4.479426178	HPV16-KRT	2.517314495	HPV16-KRT	3.282716961	HPV16-KRT	5.373631745	HPV16-KRT	-2.719897465	HPV16-KRT	3.853486599	HPV16-KRT	2.959088355	HPV16-KRT	4.149458569	HPV16-KRT	5.445852924	HPV16-KRT	3.039264435	HPV16-KRT	3.526256413	HPV16-KRT	-0.083612096	HPV16-KRT	0.640214501	HPV16-KRT	2.905744722	HPV16-KRT	4.795624732	HPV16-KRT	-1.575237167	HPV16-KRT	2.272475355	HPV16-KRT	4.444684315
TCGA-91-6829-01A	-0.900623414	HPV16-KRT	2.744391957	HPV16-KRT	2.297903518	HPV16-KRT	5.491621521	HPV16-KRT	3.752396055	HPV16-KRT	8.446788549	HPV16-KRT	3.481579775	HPV16-KRT	4.23520078	HPV16-KRT	1.039516711	HPV16-KRT	2.840412508	HPV16-KRT	5.324689931	HPV16-KRT	-2.748237496	HPV16-KRT	3.111733089	HPV16-KRT	4.175388966	HPV16-KRT	2.909306898	HPV16-KRT	4.648405583	HPV16-KRT	4.778657106	HPV16-KRT	3.300050599	HPV16-KRT	-0.147349918	HPV16-KRT	0.288814717	HPV16-KRT	2.493086146	HPV16-KRT	4.386169907	HPV16-KRT	-1.789416265	HPV16-KRT	2.693167001	HPV16-KRT	4.499907584
TCGA-91-6831-01A	-0.710883466	HPV16-KRT	3.841859453	HPV16-KRT	2.501451808	HPV16-KRT	5.380777353	HPV16-KRT	3.774973034	HPV16-KRT	8.344378931	HPV16-KRT	4.39987743	HPV16-KRT	3.999001539	HPV16-KRT	1.847250646	HPV16-KRT	3.860907635	HPV16-KRT	5.216225924	HPV16-KRT	-2.60581652	HPV16-KRT	2.911204713	HPV16-KRT	4.00684536	HPV16-KRT	4.561350117	HPV16-KRT	4.681733874	HPV16-KRT	4.445410633	HPV16-KRT	3.611096744	HPV16-KRT	0.215122081	HPV16-KRT	0.318158044	HPV16-KRT	2.149978886	HPV16-KRT	5.230834164	HPV16-KRT	-1.496835295	HPV16-KRT	2.981138368	HPV16-KRT	4.618989654
TCGA-91-6836-01A	-1.09936003	HPV16-KRT	4.515676453	HPV16-KRT	2.272463207	HPV16-KRT	5.442051933	HPV16-KRT	4.588403573	HPV16-KRT	7.897356484	HPV16-KRT	3.900422318	HPV16-KRT	4.158499075	HPV16-KRT	2.093405593	HPV16-KRT	3.410733803	HPV16-KRT	5.246760101	HPV16-KRT	-3.025181181	HPV16-KRT	3.373010875	HPV16-KRT	3.745533851	HPV16-KRT	4.857525517	HPV16-KRT	5.240280289	HPV16-KRT	4.450057914	HPV16-KRT	3.704375575	HPV16-KRT	-0.038715759	HPV16-KRT	0.663405767	HPV16-KRT	1.585180006	HPV16-KRT	5.154026789	HPV16-KRT	-1.596239386	HPV16-KRT	2.67555389	HPV16-KRT	4.515314487
TCGA-91-6840-01A	-1.222705771	HPV16-KRT	3.264578775	HPV16-KRT	2.006545384	HPV16-KRT	5.401824524	HPV16-KRT	4.067033967	HPV16-KRT	7.83561781	HPV16-KRT	3.417189094	HPV16-KRT	4.005655168	HPV16-KRT	1.432229272	HPV16-KRT	2.964703263	HPV16-KRT	5.248863473	HPV16-KRT	-2.603238097	HPV16-KRT	3.094131461	HPV16-KRT	4.475435869	HPV16-KRT	3.497874654	HPV16-KRT	5.069962755	HPV16-KRT	4.210815287	HPV16-KRT	3.574702318	HPV16-KRT	0.136095287	HPV16-KRT	0.338025847	HPV16-KRT	3.22638737	HPV16-KRT	4.785999869	HPV16-KRT	-1.954970531	HPV16-KRT	2.896748905	HPV16-KRT	4.446023598
TCGA-91-6847-01A	-0.920519117	HPV16-KRT	3.611362966	HPV16-KRT	1.479985429	HPV16-KRT	5.382535597	HPV16-KRT	4.001847509	HPV16-KRT	7.92636428	HPV16-KRT	3.947310741	HPV16-KRT	4.183744331	HPV16-KRT	2.258904747	HPV16-KRT	3.360773764	HPV16-KRT	5.17753641	HPV16-KRT	-3.055977882	HPV16-KRT	3.364781114	HPV16-KRT	3.621967451	HPV16-KRT	4.651860819	HPV16-KRT	4.422985072	HPV16-KRT	3.962591016	HPV16-KRT	3.626242616	HPV16-KRT	0.547941672	HPV16-KRT	0.914422493	HPV16-KRT	2.950245076	HPV16-KRT	5.212833462	HPV16-KRT	-2.060322347	HPV16-KRT	1.660079205	HPV16-KRT	4.707835188
TCGA-91-6848-01A	-0.67345814	HPV16-KRT	3.612211689	HPV16-KRT	2.682615427	HPV16-KRT	5.429049784	HPV16-KRT	2.476205865	HPV16-KRT	7.140153955	HPV16-KRT	4.746694693	HPV16-KRT	4.093289936	HPV16-KRT	0.867990562	HPV16-KRT	3.442465294	HPV16-KRT	5.240981849	HPV16-KRT	-3.948422738	HPV16-KRT	2.14987359	HPV16-KRT	1.517688485	HPV16-KRT	3.781020049	HPV16-KRT	2.747265232	HPV16-KRT	3.833176155	HPV16-KRT	3.447758065	HPV16-KRT	-1.845890608	HPV16-KRT	-0.151331637	HPV16-KRT	1.352187376	HPV16-KRT	4.222733832	HPV16-KRT	-2.224192238	HPV16-KRT	3.891023757	HPV16-KRT	4.608681004
TCGA-91-8499-01A	-0.977273949	HPV16-KRT	4.424655495	HPV16-KRT	1.377478817	HPV16-KRT	5.36372504	HPV16-KRT	3.528993373	HPV16-KRT	7.906229191	HPV16-KRT	4.245593988	HPV16-KRT	3.988310856	HPV16-KRT	2.007986767	HPV16-KRT	3.931735272	HPV16-KRT	5.039595225	HPV16-KRT	-2.632985045	HPV16-KRT	3.323272939	HPV16-KRT	4.011334918	HPV16-KRT	5.255961807	HPV16-KRT	4.113843984	HPV16-KRT	4.443871502	HPV16-KRT	3.857044508	HPV16-KRT	0.218210992	HPV16-KRT	0.29105903	HPV16-KRT	1.924215773	HPV16-KRT	5.830102269	HPV16-KRT	-1.957278337	HPV16-KRT	2.445777274	HPV16-KRT	4.843187454
TCGA-91-A4BC-01A	-0.569593625	HPV16-KRT	4.00851817	HPV16-KRT	3.137803252	HPV16-KRT	5.330807643	HPV16-KRT	3.88847006	HPV16-KRT	8.073244659	HPV16-KRT	3.921625509	HPV16-KRT	3.930616745	HPV16-KRT	1.181636839	HPV16-KRT	3.033290662	HPV16-KRT	5.273316118	HPV16-KRT	-3.012434861	HPV16-KRT	2.714346384	HPV16-KRT	1.747201162	HPV16-KRT	4.338612374	HPV16-KRT	4.154886307	HPV16-KRT	2.789007469	HPV16-KRT	3.529630383	HPV16-KRT	-0.77134474	HPV16-KRT	0.364168698	HPV16-KRT	1.41543802	HPV16-KRT	5.027046594	HPV16-KRT	-1.644727819	HPV16-KRT	3.194601313	HPV16-KRT	4.600765127
TCGA-93-8067-01A	-1.277463449	HPV16-KRT	3.14845981	HPV16-KRT	2.901063191	HPV16-KRT	5.494709028	HPV16-KRT	4.122073128	HPV16-KRT	8.818858834	HPV16-KRT	2.754977526	HPV16-KRT	4.343191755	HPV16-KRT	1.586108356	HPV16-KRT	2.925177154	HPV16-KRT	5.411992326	HPV16-KRT	-2.875637475	HPV16-KRT	3.748468921	HPV16-KRT	2.164841684	HPV16-KRT	3.124020333	HPV16-KRT	5.519406957	HPV16-KRT	3.538882564	HPV16-KRT	3.54349198	HPV16-KRT	-0.342363123	HPV16-KRT	0.367461617	HPV16-KRT	2.55167852	HPV16-KRT	4.58931295	HPV16-KRT	-2.117275531	HPV16-KRT	2.175309633	HPV16-KRT	4.288100608
TCGA-93-A4JN-01A	-0.935370135	HPV16-KRT	3.670383547	HPV16-KRT	2.422757941	HPV16-KRT	5.329830352	HPV16-KRT	3.73900059	HPV16-KRT	8.006386397	HPV16-KRT	3.698419612	HPV16-KRT	4.127295989	HPV16-KRT	0.963992348	HPV16-KRT	2.73239642	HPV16-KRT	5.272779895	HPV16-KRT	-2.794797675	HPV16-KRT	3.184230697	HPV16-KRT	2.931363794	HPV16-KRT	4.314401755	HPV16-KRT	4.798317057	HPV16-KRT	3.299600317	HPV16-KRT	3.478677683	HPV16-KRT	-0.596162409	HPV16-KRT	0.667959426	HPV16-KRT	2.344754938	HPV16-KRT	4.818640833	HPV16-KRT	-2.011476517	HPV16-KRT	2.680559848	HPV16-KRT	4.539395331
TCGA-93-A4JQ-01A	-0.66227439	HPV16-KRT	4.011179682	HPV16-KRT	2.921356712	HPV16-KRT	5.379881232	HPV16-KRT	3.960269425	HPV16-KRT	7.998880017	HPV16-KRT	3.649216081	HPV16-KRT	4.204912674	HPV16-KRT	1.16946462	HPV16-KRT	3.088123155	HPV16-KRT	5.352129572	HPV16-KRT	-2.941872777	HPV16-KRT	3.047864741	HPV16-KRT	2.167600041	HPV16-KRT	3.999435477	HPV16-KRT	4.550712969	HPV16-KRT	2.404557813	HPV16-KRT	3.437896455	HPV16-KRT	-0.735414403	HPV16-KRT	0.406326733	HPV16-KRT	2.257048677	HPV16-KRT	4.699659485	HPV16-KRT	-1.784121841	HPV16-KRT	2.280443568	HPV16-KRT	4.471737062
TCGA-95-7043-01A	-0.442405868	HPV16-KRT	4.096064522	HPV16-KRT	1.901700995	HPV16-KRT	5.505055746	HPV16-KRT	4.9492039	HPV16-KRT	8.974618673	HPV16-KRT	3.38122949	HPV16-KRT	4.206728859	HPV16-KRT	2.172627287	HPV16-KRT	3.862003434	HPV16-KRT	5.29712582	HPV16-KRT	-1.509168908	HPV16-KRT	3.28694665	HPV16-KRT	4.464298971	HPV16-KRT	3.666472026	HPV16-KRT	5.907592124	HPV16-KRT	5.36293715	HPV16-KRT	3.647571431	HPV16-KRT	0.761879251	HPV16-KRT	0.446729514	HPV16-KRT	3.928118529	HPV16-KRT	4.67232024	HPV16-KRT	-1.402604587	HPV16-KRT	1.831639778	HPV16-KRT	4.549859419
TCGA-95-7562-01A	-1.18324366	HPV16-KRT	3.971808947	HPV16-KRT	2.786123385	HPV16-KRT	5.436389496	HPV16-KRT	4.496355632	HPV16-KRT	8.35902539	HPV16-KRT	2.916309901	HPV16-KRT	4.291917208	HPV16-KRT	2.374067895	HPV16-KRT	3.536304837	HPV16-KRT	5.26348921	HPV16-KRT	-2.698833926	HPV16-KRT	3.689385775	HPV16-KRT	4.391081494	HPV16-KRT	5.188398792	HPV16-KRT	4.799118307	HPV16-KRT	4.674277416	HPV16-KRT	3.498561623	HPV16-KRT	0.871543801	HPV16-KRT	0.738452689	HPV16-KRT	2.523085082	HPV16-KRT	5.096661603	HPV16-KRT	-1.543462188	HPV16-KRT	2.064117153	HPV16-KRT	4.532658288
TCGA-95-7944-01A	-0.699273277	HPV16-KRT	3.418871748	HPV16-KRT	3.32346244	HPV16-KRT	5.446533684	HPV16-KRT	3.575752027	HPV16-KRT	9.129831756	HPV16-KRT	4.206416309	HPV16-KRT	4.320040112	HPV16-KRT	1.995201909	HPV16-KRT	3.350637258	HPV16-KRT	5.41728598	HPV16-KRT	-3.207990538	HPV16-KRT	3.30092591	HPV16-KRT	1.348702489	HPV16-KRT	4.260950882	HPV16-KRT	4.679826479	HPV16-KRT	2.202461008	HPV16-KRT	3.544327651	HPV16-KRT	-0.757399929	HPV16-KRT	0.534381337	HPV16-KRT	2.315226328	HPV16-KRT	4.566232469	HPV16-KRT	-2.04920885	HPV16-KRT	2.436948687	HPV16-KRT	4.43510716
TCGA-95-7947-01A	-1.05868031	HPV16-KRT	4.510680391	HPV16-KRT	2.770309314	HPV16-KRT	5.462342042	HPV16-KRT	5.236908689	HPV16-KRT	8.04728837	HPV16-KRT	2.44615774	HPV16-KRT	4.470814351	HPV16-KRT	2.477745076	HPV16-KRT	3.243985959	HPV16-KRT	5.303783217	HPV16-KRT	-2.437129163	HPV16-KRT	3.94607849	HPV16-KRT	3.852248534	HPV16-KRT	4.732766955	HPV16-KRT	5.503184541	HPV16-KRT	4.514572252	HPV16-KRT	3.537281487	HPV16-KRT	0.944306912	HPV16-KRT	0.848274886	HPV16-KRT	2.923328828	HPV16-KRT	5.099608825	HPV16-KRT	-1.934071992	HPV16-KRT	1.447443605	HPV16-KRT	4.592044195
TCGA-95-8494-01A	-0.839362232	HPV16-KRT	3.6878134	HPV16-KRT	3.257308832	HPV16-KRT	5.411407249	HPV16-KRT	4.572843586	HPV16-KRT	7.720860681	HPV16-KRT	3.039865025	HPV16-KRT	4.00457885	HPV16-KRT	1.753740333	HPV16-KRT	3.070974716	HPV16-KRT	5.449129177	HPV16-KRT	-2.881113682	HPV16-KRT	3.988116641	HPV16-KRT	2.916205809	HPV16-KRT	4.489062004	HPV16-KRT	5.315128765	HPV16-KRT	1.597836075	HPV16-KRT	3.453981787	HPV16-KRT	-0.23325836	HPV16-KRT	0.982593018	HPV16-KRT	2.514348963	HPV16-KRT	4.694880058	HPV16-KRT	-1.806502675	HPV16-KRT	1.791331438	HPV16-KRT	4.491898882
TCGA-95-A4VK-01A	-0.54461691	HPV16-KRT	3.62082178	HPV16-KRT	3.069290865	HPV16-KRT	5.398515953	HPV16-KRT	4.035612432	HPV16-KRT	9.044093253	HPV16-KRT	3.358036316	HPV16-KRT	4.404084888	HPV16-KRT	1.713424802	HPV16-KRT	3.015786172	HPV16-KRT	5.376837956	HPV16-KRT	-2.884069269	HPV16-KRT	3.375353482	HPV16-KRT	3.438342995	HPV16-KRT	3.683457212	HPV16-KRT	5.134933201	HPV16-KRT	2.925169225	HPV16-KRT	3.568250349	HPV16-KRT	0.277884062	HPV16-KRT	0.628256658	HPV16-KRT	2.032350036	HPV16-KRT	4.739868213	HPV16-KRT	-1.714169354	HPV16-KRT	1.615267699	HPV16-KRT	4.456361025
TCGA-95-A4VN-01A	-0.760428769	HPV16-KRT	4.305670835	HPV16-KRT	3.241760309	HPV16-KRT	5.439407703	HPV16-KRT	4.198894948	HPV16-KRT	7.800976929	HPV16-KRT	3.583807576	HPV16-KRT	4.542400044	HPV16-KRT	1.930105367	HPV16-KRT	3.192331389	HPV16-KRT	5.3925346	HPV16-KRT	-2.817371187	HPV16-KRT	3.568758841	HPV16-KRT	2.047387316	HPV16-KRT	4.435187354	HPV16-KRT	4.726264821	HPV16-KRT	2.14010405	HPV16-KRT	3.497599801	HPV16-KRT	-0.366037585	HPV16-KRT	0.432250295	HPV16-KRT	2.323562543	HPV16-KRT	4.783900321	HPV16-KRT	-1.745554792	HPV16-KRT	2.061954119	HPV16-KRT	4.447131051
TCGA-97-7554-01A	-0.639023803	HPV16-KRT	3.553021206	HPV16-KRT	2.988955551	HPV16-KRT	5.517347816	HPV16-KRT	4.424798081	HPV16-KRT	8.385160964	HPV16-KRT	3.413153941	HPV16-KRT	4.463756147	HPV16-KRT	1.788780291	HPV16-KRT	3.051097861	HPV16-KRT	5.43127807	HPV16-KRT	-2.904755411	HPV16-KRT	3.546550465	HPV16-KRT	3.39831891	HPV16-KRT	3.629991866	HPV16-KRT	5.064544262	HPV16-KRT	3.013993137	HPV16-KRT	3.326651567	HPV16-KRT	-0.045757603	HPV16-KRT	0.377760592	HPV16-KRT	2.805090177	HPV16-KRT	4.403075092	HPV16-KRT	-1.510973345	HPV16-KRT	2.39064629	HPV16-KRT	4.38328407
TCGA-97-7937-01A	-0.799483112	HPV16-KRT	3.650390843	HPV16-KRT	2.478112167	HPV16-KRT	5.437090494	HPV16-KRT	4.81809482	HPV16-KRT	8.236675193	HPV16-KRT	3.185070078	HPV16-KRT	4.079365555	HPV16-KRT	1.889709374	HPV16-KRT	3.174193165	HPV16-KRT	5.335665654	HPV16-KRT	-2.549884762	HPV16-KRT	3.778215577	HPV16-KRT	3.964401399	HPV16-KRT	4.194682332	HPV16-KRT	5.520461241	HPV16-KRT	3.532836597	HPV16-KRT	3.492730531	HPV16-KRT	0.993717763	HPV16-KRT	1.080086808	HPV16-KRT	2.627847253	HPV16-KRT	5.067269567	HPV16-KRT	-1.490951631	HPV16-KRT	1.714003072	HPV16-KRT	4.540742456
TCGA-97-8171-01A	0.412649296	HPV16-KRT	4.66691398	HPV16-KRT	3.445108516	HPV16-KRT	5.397961517	HPV16-KRT	4.166425523	HPV16-KRT	8.306559227	HPV16-KRT	3.625246597	HPV16-KRT	4.437403267	HPV16-KRT	2.486453925	HPV16-KRT	2.849682962	HPV16-KRT	5.299226864	HPV16-KRT	-2.56165059	HPV16-KRT	3.36410035	HPV16-KRT	3.557460978	HPV16-KRT	5.180668913	HPV16-KRT	5.089757374	HPV16-KRT	3.330685434	HPV16-KRT	3.739072468	HPV16-KRT	0.489181776	HPV16-KRT	0.932625426	HPV16-KRT	1.981147218	HPV16-KRT	5.155189716	HPV16-KRT	-0.71442457	HPV16-KRT	1.686828071	HPV16-KRT	4.488965244
TCGA-97-8175-01A	-0.415277869	HPV16-KRT	4.050461506	HPV16-KRT	2.45339387	HPV16-KRT	5.458545182	HPV16-KRT	4.914388106	HPV16-KRT	8.581175914	HPV16-KRT	3.391950415	HPV16-KRT	4.500350375	HPV16-KRT	2.156793691	HPV16-KRT	3.205474399	HPV16-KRT	5.481579137	HPV16-KRT	-2.883180893	HPV16-KRT	4.099075999	HPV16-KRT	3.750590657	HPV16-KRT	4.953828809	HPV16-KRT	5.073782017	HPV16-KRT	1.891678177	HPV16-KRT	3.393495045	HPV16-KRT	0.425459098	HPV16-KRT	0.615657959	HPV16-KRT	2.998496386	HPV16-KRT	4.785032839	HPV16-KRT	-1.404480155	HPV16-KRT	1.719421348	HPV16-KRT	4.477670875
TCGA-97-8176-01A	-1.070137984	HPV16-KRT	3.184677508	HPV16-KRT	3.13634827	HPV16-KRT	5.489235184	HPV16-KRT	3.907608095	HPV16-KRT	8.760793276	HPV16-KRT	3.461362418	HPV16-KRT	4.382463495	HPV16-KRT	2.145237196	HPV16-KRT	3.094736307	HPV16-KRT	5.413995117	HPV16-KRT	-2.350089066	HPV16-KRT	3.375809593	HPV16-KRT	2.565954873	HPV16-KRT	3.713609297	HPV16-KRT	5.1467506	HPV16-KRT	3.196677513	HPV16-KRT	3.616026046	HPV16-KRT	-0.224500257	HPV16-KRT	0.217271728	HPV16-KRT	2.522233605	HPV16-KRT	4.740878026	HPV16-KRT	-2.009284945	HPV16-KRT	2.032134993	HPV16-KRT	4.395458388
TCGA-97-8177-01A	-0.353480255	HPV16-KRT	3.353689055	HPV16-KRT	3.087007696	HPV16-KRT	5.463089454	HPV16-KRT	4.265740495	HPV16-KRT	8.046703767	HPV16-KRT	3.691577347	HPV16-KRT	4.050597475	HPV16-KRT	1.84904604	HPV16-KRT	3.204579109	HPV16-KRT	5.425703104	HPV16-KRT	-2.837899746	HPV16-KRT	3.431339508	HPV16-KRT	2.76863909	HPV16-KRT	3.576759264	HPV16-KRT	4.838977723	HPV16-KRT	2.598791718	HPV16-KRT	3.373886083	HPV16-KRT	0.207734897	HPV16-KRT	0.094486379	HPV16-KRT	3.423552788	HPV16-KRT	4.744618382	HPV16-KRT	-1.331566622	HPV16-KRT	2.461639672	HPV16-KRT	4.421604895
TCGA-97-8179-01A	-0.563184624	HPV16-KRT	3.244558752	HPV16-KRT	2.912954463	HPV16-KRT	5.50031606	HPV16-KRT	4.1213742	HPV16-KRT	8.424779733	HPV16-KRT	3.142603665	HPV16-KRT	4.292673237	HPV16-KRT	1.795524225	HPV16-KRT	2.98948008	HPV16-KRT	5.363240307	HPV16-KRT	-2.081360036	HPV16-KRT	3.601821689	HPV16-KRT	3.128854282	HPV16-KRT	3.212473868	HPV16-KRT	5.589295224	HPV16-KRT	3.619741349	HPV16-KRT	3.470025127	HPV16-KRT	0.261237404	HPV16-KRT	0.37786144	HPV16-KRT	3.324716085	HPV16-KRT	4.479458017	HPV16-KRT	-1.426378962	HPV16-KRT	2.206335146	HPV16-KRT	4.45151908
TCGA-97-A4LX-01A	-0.558426049	HPV16-KRT	4.319955597	HPV16-KRT	3.229016032	HPV16-KRT	5.411428311	HPV16-KRT	4.400814006	HPV16-KRT	7.623943164	HPV16-KRT	3.365525712	HPV16-KRT	4.274900351	HPV16-KRT	1.408181166	HPV16-KRT	2.708259462	HPV16-KRT	5.379044159	HPV16-KRT	-3.079451395	HPV16-KRT	3.321978219	HPV16-KRT	2.097467667	HPV16-KRT	4.402562687	HPV16-KRT	4.831664033	HPV16-KRT	2.284661975	HPV16-KRT	3.362273521	HPV16-KRT	-0.583349186	HPV16-KRT	0.394108469	HPV16-KRT	1.753972687	HPV16-KRT	4.586357076	HPV16-KRT	-1.63575512	HPV16-KRT	2.778354227	HPV16-KRT	4.446383404
TCGA-97-A4M0-01A	-0.588642875	HPV16-KRT	4.237487729	HPV16-KRT	3.696538425	HPV16-KRT	5.354342126	HPV16-KRT	4.37578712	HPV16-KRT	8.108281801	HPV16-KRT	3.26071295	HPV16-KRT	4.438672901	HPV16-KRT	1.971796415	HPV16-KRT	2.84582473	HPV16-KRT	5.382723611	HPV16-KRT	-2.801164198	HPV16-KRT	3.545490557	HPV16-KRT	2.860269413	HPV16-KRT	4.192760305	HPV16-KRT	5.041684356	HPV16-KRT	1.810868222	HPV16-KRT	3.506538434	HPV16-KRT	0.352514734	HPV16-KRT	0.684547403	HPV16-KRT	2.760770419	HPV16-KRT	4.909530422	HPV16-KRT	-1.670864339	HPV16-KRT	2.080073016	HPV16-KRT	4.447572135
TCGA-97-A4M5-01A	-0.429161695	HPV16-KRT	3.572561147	HPV16-KRT	3.065107274	HPV16-KRT	5.430882335	HPV16-KRT	3.847053677	HPV16-KRT	8.470578516	HPV16-KRT	3.594957496	HPV16-KRT	4.156511138	HPV16-KRT	1.577291347	HPV16-KRT	2.610327061	HPV16-KRT	5.386398235	HPV16-KRT	-2.978048968	HPV16-KRT	3.125764103	HPV16-KRT	2.039068329	HPV16-KRT	3.151372847	HPV16-KRT	4.723890691	HPV16-KRT	2.534940605	HPV16-KRT	3.499546455	HPV16-KRT	-0.380804844	HPV16-KRT	0.049133553	HPV16-KRT	2.162722535	HPV16-KRT	4.505006824	HPV16-KRT	-1.779371693	HPV16-KRT	2.355034639	HPV16-KRT	4.354089293
TCGA-99-8033-01A	-1.093642086	HPV16-KRT	3.127275288	HPV16-KRT	3.177545537	HPV16-KRT	5.419888814	HPV16-KRT	3.736031905	HPV16-KRT	7.857405239	HPV16-KRT	3.477752596	HPV16-KRT	4.289738219	HPV16-KRT	2.008680593	HPV16-KRT	3.45926548	HPV16-KRT	5.363314004	HPV16-KRT	-2.464145802	HPV16-KRT	3.445472447	HPV16-KRT	2.808395611	HPV16-KRT	3.189542144	HPV16-KRT	5.327588248	HPV16-KRT	3.640626826	HPV16-KRT	3.527490749	HPV16-KRT	0.180413759	HPV16-KRT	0.358330786	HPV16-KRT	2.289080612	HPV16-KRT	4.721910117	HPV16-KRT	-2.003097188	HPV16-KRT	1.694910403	HPV16-KRT	4.462905
TCGA-J2-8192-01A	-0.307753583	HPV16-KRT	3.380317541	HPV16-KRT	2.779666094	HPV16-KRT	5.508501011	HPV16-KRT	3.850939841	HPV16-KRT	7.821516482	HPV16-KRT	2.944458572	HPV16-KRT	4.215531264	HPV16-KRT	1.023928316	HPV16-KRT	2.876577885	HPV16-KRT	5.417762639	HPV16-KRT	-3.341207029	HPV16-KRT	3.364265021	HPV16-KRT	3.584631353	HPV16-KRT	3.288176271	HPV16-KRT	4.835182825	HPV16-KRT	2.983604635	HPV16-KRT	3.185546181	HPV16-KRT	-0.112528823	HPV16-KRT	0.56019641	HPV16-KRT	2.351353905	HPV16-KRT	4.372099158	HPV16-KRT	-1.258669199	HPV16-KRT	2.267466766	HPV16-KRT	4.380694467
TCGA-J2-A4AD-01A	-1.147656554	HPV16-KRT	3.152156749	HPV16-KRT	2.394208115	HPV16-KRT	5.431958809	HPV16-KRT	3.832011273	HPV16-KRT	7.772914146	HPV16-KRT	2.671443901	HPV16-KRT	4.179466405	HPV16-KRT	1.42211484	HPV16-KRT	3.059145871	HPV16-KRT	5.348295748	HPV16-KRT	-2.414574902	HPV16-KRT	3.546338333	HPV16-KRT	4.602487376	HPV16-KRT	3.327459567	HPV16-KRT	5.071131232	HPV16-KRT	3.914920287	HPV16-KRT	3.371317658	HPV16-KRT	-0.090537204	HPV16-KRT	0.409140369	HPV16-KRT	3.303552264	HPV16-KRT	4.722139744	HPV16-KRT	-1.798435305	HPV16-KRT	1.385906325	HPV16-KRT	4.508853973
TCGA-L4-A4E5-01A	-0.856096392	HPV16-KRT	4.205826461	HPV16-KRT	2.895365375	HPV16-KRT	5.326433672	HPV16-KRT	4.564309357	HPV16-KRT	7.932955018	HPV16-KRT	3.645039166	HPV16-KRT	4.281870358	HPV16-KRT	2.009859164	HPV16-KRT	3.13755789	HPV16-KRT	5.315640178	HPV16-KRT	-2.47760463	HPV16-KRT	3.748633205	HPV16-KRT	3.579881822	HPV16-KRT	5.039589529	HPV16-KRT	4.968159945	HPV16-KRT	3.31112287	HPV16-KRT	3.605692876	HPV16-KRT	0.652373077	HPV16-KRT	1.052007894	HPV16-KRT	2.560603192	HPV16-KRT	5.138826366	HPV16-KRT	-1.697771592	HPV16-KRT	1.981670903	HPV16-KRT	4.56211106
TCGA-L9-A444-01A	-0.660949052	HPV16-KRT	4.230426716	HPV16-KRT	3.486532744	HPV16-KRT	5.359038037	HPV16-KRT	4.74117875	HPV16-KRT	8.226759715	HPV16-KRT	3.449878387	HPV16-KRT	4.361400146	HPV16-KRT	1.747404522	HPV16-KRT	2.7036547	HPV16-KRT	5.372647482	HPV16-KRT	-2.860331251	HPV16-KRT	3.387999261	HPV16-KRT	2.837537575	HPV16-KRT	4.327628352	HPV16-KRT	4.720951944	HPV16-KRT	2.326262893	HPV16-KRT	3.43637306	HPV16-KRT	-0.272957933	HPV16-KRT	0.69105006	HPV16-KRT	2.183892995	HPV16-KRT	4.692566726	HPV16-KRT	-1.674673002	HPV16-KRT	2.238502904	HPV16-KRT	4.485225096
TCGA-L9-A50W-01A	-0.358975532	HPV16-KRT	3.448022552	HPV16-KRT	3.124052572	HPV16-KRT	5.364720316	HPV16-KRT	4.676502545	HPV16-KRT	9.148456343	HPV16-KRT	3.04714167	HPV16-KRT	4.083129311	HPV16-KRT	1.583206943	HPV16-KRT	2.595051213	HPV16-KRT	5.451114704	HPV16-KRT	-2.952860185	HPV16-KRT	3.874696871	HPV16-KRT	2.302017508	HPV16-KRT	3.542250554	HPV16-KRT	5.174028632	HPV16-KRT	2.419582249	HPV16-KRT	3.420820218	HPV16-KRT	0.301546247	HPV16-KRT	0.889247463	HPV16-KRT	2.658029564	HPV16-KRT	4.64072374	HPV16-KRT	-1.2481105	HPV16-KRT	2.05139761	HPV16-KRT	4.407598406
TCGA-L9-A5IP-01A	-0.872698679	HPV16-KRT	3.358357702	HPV16-KRT	3.612325418	HPV16-KRT	5.498344421	HPV16-KRT	3.809571021	HPV16-KRT	7.815804575	HPV16-KRT	3.355478065	HPV16-KRT	4.309192615	HPV16-KRT	2.315909935	HPV16-KRT	3.606058981	HPV16-KRT	5.44479288	HPV16-KRT	-2.903531898	HPV16-KRT	3.575053204	HPV16-KRT	2.275558067	HPV16-KRT	3.122286065	HPV16-KRT	5.351602247	HPV16-KRT	3.388419573	HPV16-KRT	3.518406192	HPV16-KRT	0.204317271	HPV16-KRT	0.435423269	HPV16-KRT	2.902456529	HPV16-KRT	4.632836333	HPV16-KRT	-1.992196503	HPV16-KRT	1.932674348	HPV16-KRT	4.358521903
TCGA-L9-A7SV-01A	-0.502422495	HPV16-KRT	4.474032406	HPV16-KRT	3.035988015	HPV16-KRT	5.340010716	HPV16-KRT	4.396532656	HPV16-KRT	7.995385739	HPV16-KRT	3.546438469	HPV16-KRT	4.273987889	HPV16-KRT	1.73752945	HPV16-KRT	2.942092578	HPV16-KRT	5.233565424	HPV16-KRT	-2.213310765	HPV16-KRT	3.206494649	HPV16-KRT	4.443804367	HPV16-KRT	4.302119109	HPV16-KRT	5.115679539	HPV16-KRT	4.054185492	HPV16-KRT	3.714118081	HPV16-KRT	1.287854825	HPV16-KRT	0.723887935	HPV16-KRT	2.483797859	HPV16-KRT	4.997444779	HPV16-KRT	-1.645587513	HPV16-KRT	1.999470632	HPV16-KRT	4.567731768
TCGA-L9-A8F4-01A	-0.849621215	HPV16-KRT	4.356450898	HPV16-KRT	2.89047772	HPV16-KRT	5.38466702	HPV16-KRT	4.562435017	HPV16-KRT	7.922664525	HPV16-KRT	3.498258368	HPV16-KRT	3.963523927	HPV16-KRT	1.330005853	HPV16-KRT	2.785267338	HPV16-KRT	5.300348884	HPV16-KRT	-2.940325589	HPV16-KRT	2.967382301	HPV16-KRT	3.077074354	HPV16-KRT	4.363661996	HPV16-KRT	4.938674697	HPV16-KRT	3.466537384	HPV16-KRT	3.580143002	HPV16-KRT	-0.481720768	HPV16-KRT	0.629422247	HPV16-KRT	2.507440392	HPV16-KRT	4.841113943	HPV16-KRT	-2.012658748	HPV16-KRT	2.702383951	HPV16-KRT	4.491078738
TCGA-MN-A4N1-01A	-0.608261448	HPV16-KRT	3.479420287	HPV16-KRT	3.080968841	HPV16-KRT	5.366931435	HPV16-KRT	4.342221834	HPV16-KRT	8.724826549	HPV16-KRT	3.397365995	HPV16-KRT	4.044370736	HPV16-KRT	1.84273666	HPV16-KRT	3.147651786	HPV16-KRT	5.391683603	HPV16-KRT	-2.80100516	HPV16-KRT	3.884995635	HPV16-KRT	3.25300237	HPV16-KRT	4.328679907	HPV16-KRT	5.125067336	HPV16-KRT	3.12275756	HPV16-KRT	3.541753169	HPV16-KRT	-0.044168567	HPV16-KRT	0.697625883	HPV16-KRT	3.414946349	HPV16-KRT	4.758137974	HPV16-KRT	-1.737995867	HPV16-KRT	1.380402836	HPV16-KRT	4.588433409
TCGA-MN-A4N4-01A	-1.13325028	HPV16-KRT	2.989172308	HPV16-KRT	2.859166044	HPV16-KRT	5.438675946	HPV16-KRT	4.747855513	HPV16-KRT	7.696174196	HPV16-KRT	2.962833103	HPV16-KRT	4.052112938	HPV16-KRT	1.328556958	HPV16-KRT	2.621153109	HPV16-KRT	5.391030115	HPV16-KRT	-3.308840691	HPV16-KRT	3.428060308	HPV16-KRT	3.259637824	HPV16-KRT	2.921586503	HPV16-KRT	5.271539745	HPV16-KRT	3.229500346	HPV16-KRT	3.366337254	HPV16-KRT	-0.670324696	HPV16-KRT	0.411855718	HPV16-KRT	2.764694664	HPV16-KRT	4.500987857	HPV16-KRT	-2.060424847	HPV16-KRT	1.847393415	HPV16-KRT	4.411980657
TCGA-MN-A4N5-01A	-0.799851471	HPV16-KRT	4.215929824	HPV16-KRT	3.082151182	HPV16-KRT	5.385977567	HPV16-KRT	4.652972809	HPV16-KRT	8.12224652	HPV16-KRT	3.671082109	HPV16-KRT	4.503758904	HPV16-KRT	1.938078847	HPV16-KRT	2.870298186	HPV16-KRT	5.387052548	HPV16-KRT	-2.780089398	HPV16-KRT	3.636810056	HPV16-KRT	2.919882743	HPV16-KRT	4.52421812	HPV16-KRT	5.111661038	HPV16-KRT	1.794579099	HPV16-KRT	3.510427916	HPV16-KRT	0.177855354	HPV16-KRT	0.931505041	HPV16-KRT	2.492549294	HPV16-KRT	4.926153475	HPV16-KRT	-1.824732552	HPV16-KRT	1.757769068	HPV16-KRT	4.501810054
TCGA-MP-A4SV-01A	-0.916630792	HPV16-KRT	4.347046896	HPV16-KRT	2.849794517	HPV16-KRT	5.381447127	HPV16-KRT	4.498066137	HPV16-KRT	7.490053364	HPV16-KRT	3.462361221	HPV16-KRT	4.351087087	HPV16-KRT	1.62652193	HPV16-KRT	2.865946439	HPV16-KRT	5.293500355	HPV16-KRT	-2.840427389	HPV16-KRT	3.397313411	HPV16-KRT	2.970104957	HPV16-KRT	4.781259241	HPV16-KRT	4.943801213	HPV16-KRT	2.819737069	HPV16-KRT	3.63476994	HPV16-KRT	-0.229532372	HPV16-KRT	0.679544144	HPV16-KRT	1.740577034	HPV16-KRT	4.916040112	HPV16-KRT	-1.907265569	HPV16-KRT	2.327727036	HPV16-KRT	4.502655081
TCGA-MP-A4SW-01A	-0.38005286	HPV16-KRT	3.731372213	HPV16-KRT	3.593872371	HPV16-KRT	5.359870008	HPV16-KRT	4.477218824	HPV16-KRT	8.240239317	HPV16-KRT	2.917007037	HPV16-KRT	4.304683031	HPV16-KRT	1.830115969	HPV16-KRT	2.939894488	HPV16-KRT	5.445190013	HPV16-KRT	-2.511054903	HPV16-KRT	3.663018652	HPV16-KRT	2.780605109	HPV16-KRT	3.61520461	HPV16-KRT	5.283732909	HPV16-KRT	2.04813299	HPV16-KRT	3.458927849	HPV16-KRT	0.083125045	HPV16-KRT	0.776649616	HPV16-KRT	2.936767993	HPV16-KRT	4.845472174	HPV16-KRT	-1.692252096	HPV16-KRT	1.990396611	HPV16-KRT	4.455923151
TCGA-MP-A4SY-01A	-0.341243803	HPV16-KRT	3.818267751	HPV16-KRT	2.73126113	HPV16-KRT	5.452823306	HPV16-KRT	4.033122165	HPV16-KRT	8.308582502	HPV16-KRT	3.662078476	HPV16-KRT	4.208062646	HPV16-KRT	1.14243266	HPV16-KRT	2.799844507	HPV16-KRT	5.411981665	HPV16-KRT	-2.791195621	HPV16-KRT	3.472903201	HPV16-KRT	2.611936827	HPV16-KRT	4.215430379	HPV16-KRT	4.845893618	HPV16-KRT	2.417184124	HPV16-KRT	3.396333227	HPV16-KRT	0.171402894	HPV16-KRT	0.269221788	HPV16-KRT	1.827531916	HPV16-KRT	4.904845431	HPV16-KRT	-1.253698425	HPV16-KRT	2.016172506	HPV16-KRT	4.331964026
TCGA-MP-A4T4-01A	-0.716106201	HPV16-KRT	3.994164295	HPV16-KRT	3.10955525	HPV16-KRT	5.400150584	HPV16-KRT	4.555085277	HPV16-KRT	7.599560567	HPV16-KRT	3.507081151	HPV16-KRT	4.257039841	HPV16-KRT	1.317332425	HPV16-KRT	2.745846977	HPV16-KRT	5.391812528	HPV16-KRT	-2.980783288	HPV16-KRT	3.587369839	HPV16-KRT	2.300742049	HPV16-KRT	4.046195051	HPV16-KRT	4.971904668	HPV16-KRT	2.449568937	HPV16-KRT	3.418391849	HPV16-KRT	-0.662975958	HPV16-KRT	0.89324315	HPV16-KRT	2.185989212	HPV16-KRT	4.526209845	HPV16-KRT	-2.024408249	HPV16-KRT	2.416172321	HPV16-KRT	4.41936773
TCGA-MP-A4T7-01A	-0.623078466	HPV16-KRT	3.565821055	HPV16-KRT	3.29790772	HPV16-KRT	5.431776251	HPV16-KRT	4.060995922	HPV16-KRT	8.595229309	HPV16-KRT	3.602585361	HPV16-KRT	4.234040144	HPV16-KRT	2.165486077	HPV16-KRT	2.859867525	HPV16-KRT	5.441460939	HPV16-KRT	-2.807386513	HPV16-KRT	3.324544604	HPV16-KRT	2.094285216	HPV16-KRT	3.350377757	HPV16-KRT	5.254005239	HPV16-KRT	2.587350173	HPV16-KRT	3.601108724	HPV16-KRT	-0.227231505	HPV16-KRT	0.340753471	HPV16-KRT	2.275208433	HPV16-KRT	4.659953565	HPV16-KRT	-1.837748529	HPV16-KRT	2.072981485	HPV16-KRT	4.410134963
TCGA-MP-A4T8-01A	-0.806247625	HPV16-KRT	3.083201077	HPV16-KRT	3.336451846	HPV16-KRT	5.444285707	HPV16-KRT	4.016259618	HPV16-KRT	7.76905696	HPV16-KRT	3.254399042	HPV16-KRT	4.212815081	HPV16-KRT	1.845090606	HPV16-KRT	2.829155145	HPV16-KRT	5.361239847	HPV16-KRT	-3.246161075	HPV16-KRT	3.482301338	HPV16-KRT	2.599369934	HPV16-KRT	3.391550683	HPV16-KRT	4.773355661	HPV16-KRT	2.830873351	HPV16-KRT	3.530067808	HPV16-KRT	0.024645093	HPV16-KRT	0.315535977	HPV16-KRT	2.031008976	HPV16-KRT	4.763158827	HPV16-KRT	-1.834395656	HPV16-KRT	1.957174606	HPV16-KRT	4.445865261
TCGA-MP-A4T9-01A	-0.331824413	HPV16-KRT	4.059647792	HPV16-KRT	2.711525219	HPV16-KRT	5.471349075	HPV16-KRT	4.398417309	HPV16-KRT	7.989234436	HPV16-KRT	3.527109019	HPV16-KRT	4.248340672	HPV16-KRT	1.501443423	HPV16-KRT	2.94626196	HPV16-KRT	5.409347535	HPV16-KRT	-2.927149059	HPV16-KRT	3.579332444	HPV16-KRT	3.407381158	HPV16-KRT	3.85114738	HPV16-KRT	4.976460868	HPV16-KRT	2.565479162	HPV16-KRT	3.420387951	HPV16-KRT	0.053967226	HPV16-KRT	0.687100607	HPV16-KRT	3.028963634	HPV16-KRT	4.515440386	HPV16-KRT	-1.564106586	HPV16-KRT	2.343155728	HPV16-KRT	4.456229724
TCGA-MP-A4TA-01A	-1.112264065	HPV16-KRT	3.529465435	HPV16-KRT	3.378584856	HPV16-KRT	5.372104292	HPV16-KRT	3.983808365	HPV16-KRT	8.075353196	HPV16-KRT	3.58030105	HPV16-KRT	4.218939875	HPV16-KRT	1.71179643	HPV16-KRT	3.03787919	HPV16-KRT	5.358680538	HPV16-KRT	-2.645910002	HPV16-KRT	3.600072737	HPV16-KRT	2.226690358	HPV16-KRT	4.345636094	HPV16-KRT	4.864111487	HPV16-KRT	2.954550412	HPV16-KRT	3.630641335	HPV16-KRT	-0.052570282	HPV16-KRT	0.550941989	HPV16-KRT	2.461310863	HPV16-KRT	4.755750268	HPV16-KRT	-2.16402233	HPV16-KRT	1.972107522	HPV16-KRT	4.523322459
TCGA-MP-A4TC-01A	-0.710271218	HPV16-KRT	2.918243927	HPV16-KRT	3.114123339	HPV16-KRT	5.457419168	HPV16-KRT	4.259674417	HPV16-KRT	8.203511329	HPV16-KRT	3.261815692	HPV16-KRT	4.154278593	HPV16-KRT	1.439792094	HPV16-KRT	3.124014209	HPV16-KRT	5.426878923	HPV16-KRT	-3.055906431	HPV16-KRT	3.568555199	HPV16-KRT	3.04625174	HPV16-KRT	3.634125157	HPV16-KRT	4.855873918	HPV16-KRT	3.308288292	HPV16-KRT	3.31058623	HPV16-KRT	-0.266356892	HPV16-KRT	0.612701443	HPV16-KRT	2.816730759	HPV16-KRT	4.621630298	HPV16-KRT	-1.781371099	HPV16-KRT	2.135840454	HPV16-KRT	4.461798457
TCGA-MP-A4TF-01A	-0.95799196	HPV16-KRT	4.303045607	HPV16-KRT	3.022050669	HPV16-KRT	5.420381194	HPV16-KRT	4.305222747	HPV16-KRT	8.417875878	HPV16-KRT	3.875937822	HPV16-KRT	4.227873186	HPV16-KRT	1.965647614	HPV16-KRT	2.882578828	HPV16-KRT	5.34800427	HPV16-KRT	-3.431188689	HPV16-KRT	3.591621022	HPV16-KRT	2.982745144	HPV16-KRT	4.52215013	HPV16-KRT	5.186279852	HPV16-KRT	2.963668356	HPV16-KRT	3.574037276	HPV16-KRT	0.456187653	HPV16-KRT	0.508846294	HPV16-KRT	1.762056845	HPV16-KRT	4.597649337	HPV16-KRT	-2.071962925	HPV16-KRT	2.164787913	HPV16-KRT	4.456951159
TCGA-MP-A4TI-01A	-1.034333544	HPV16-KRT	3.123731055	HPV16-KRT	3.144814659	HPV16-KRT	5.398822171	HPV16-KRT	3.615229878	HPV16-KRT	7.050136364	HPV16-KRT	4.004613839	HPV16-KRT	4.294380548	HPV16-KRT	1.116152503	HPV16-KRT	3.080789699	HPV16-KRT	5.393664417	HPV16-KRT	-3.777329954	HPV16-KRT	3.152194727	HPV16-KRT	1.270661436	HPV16-KRT	3.401660998	HPV16-KRT	4.458265015	HPV16-KRT	1.419755362	HPV16-KRT	3.371672115	HPV16-KRT	-1.341302968	HPV16-KRT	0.155997954	HPV16-KRT	1.888789558	HPV16-KRT	4.423954319	HPV16-KRT	-2.346910893	HPV16-KRT	2.676522908	HPV16-KRT	4.477591246
TCGA-MP-A4TK-01A	-0.620015623	HPV16-KRT	3.396904034	HPV16-KRT	2.765882095	HPV16-KRT	5.445560607	HPV16-KRT	3.954646959	HPV16-KRT	7.928107973	HPV16-KRT	3.7542668	HPV16-KRT	3.9895388	HPV16-KRT	0.866683147	HPV16-KRT	2.930217899	HPV16-KRT	5.404435732	HPV16-KRT	-3.196068271	HPV16-KRT	3.255548875	HPV16-KRT	2.549963549	HPV16-KRT	3.467885728	HPV16-KRT	4.716530003	HPV16-KRT	2.731130431	HPV16-KRT	3.325376572	HPV16-KRT	-0.774268529	HPV16-KRT	0.516823411	HPV16-KRT	2.145728166	HPV16-KRT	4.278321858	HPV16-KRT	-1.710557217	HPV16-KRT	2.683086411	HPV16-KRT	4.433469925
TCGA-NJ-A4YP-01A	-0.639415026	HPV16-KRT	3.388005644	HPV16-KRT	3.557567828	HPV16-KRT	5.480138276	HPV16-KRT	3.477084028	HPV16-KRT	8.368108631	HPV16-KRT	3.655802776	HPV16-KRT	4.225264033	HPV16-KRT	1.877259941	HPV16-KRT	2.696539096	HPV16-KRT	5.384370258	HPV16-KRT	-3.128326929	HPV16-KRT	3.164873918	HPV16-KRT	1.347134809	HPV16-KRT	3.422577555	HPV16-KRT	4.560590441	HPV16-KRT	2.751097599	HPV16-KRT	3.54176179	HPV16-KRT	-0.403445808	HPV16-KRT	0.194255678	HPV16-KRT	1.517908014	HPV16-KRT	4.472025187	HPV16-KRT	-1.875512963	HPV16-KRT	2.028058001	HPV16-KRT	4.354073329
TCGA-NJ-A4YQ-01A	-0.922462541	HPV16-KRT	4.713997701	HPV16-KRT	3.152869947	HPV16-KRT	5.422456524	HPV16-KRT	4.617023938	HPV16-KRT	7.274692531	HPV16-KRT	3.317877603	HPV16-KRT	4.335120728	HPV16-KRT	2.029239968	HPV16-KRT	3.637960335	HPV16-KRT	5.346459784	HPV16-KRT	-2.259034635	HPV16-KRT	3.341809282	HPV16-KRT	3.386041261	HPV16-KRT	4.564669452	HPV16-KRT	5.185254565	HPV16-KRT	3.012481771	HPV16-KRT	3.49267808	HPV16-KRT	0.227520733	HPV16-KRT	0.319154952	HPV16-KRT	2.441875005	HPV16-KRT	4.926570346	HPV16-KRT	-1.484664598	HPV16-KRT	2.07426038	HPV16-KRT	4.524878645
TCGA-NJ-A55O-01A	0.010952897	HPV16-KRT	3.942277463	HPV16-KRT	3.181297116	HPV16-KRT	5.471988376	HPV16-KRT	4.377483339	HPV16-KRT	9.308072406	HPV16-KRT	3.538901094	HPV16-KRT	4.419956778	HPV16-KRT	2.412159892	HPV16-KRT	3.087286634	HPV16-KRT	5.480144681	HPV16-KRT	-2.598185586	HPV16-KRT	3.708924948	HPV16-KRT	2.338023446	HPV16-KRT	3.994859039	HPV16-KRT	5.272662446	HPV16-KRT	2.470061739	HPV16-KRT	3.548852934	HPV16-KRT	0.374732776	HPV16-KRT	0.676515872	HPV16-KRT	3.296059332	HPV16-KRT	4.736428589	HPV16-KRT	-1.479910547	HPV16-KRT	2.367369449	HPV16-KRT	4.370183537
TCGA-O1-A52J-01A	0.268766768	HPV16-KRT	4.228571003	HPV16-KRT	3.075399949	HPV16-KRT	5.466899873	HPV16-KRT	4.468240454	HPV16-KRT	8.107265848	HPV16-KRT	3.471294393	HPV16-KRT	4.319547243	HPV16-KRT	1.659295613	HPV16-KRT	3.463202814	HPV16-KRT	5.435777067	HPV16-KRT	-2.043590617	HPV16-KRT	3.782076675	HPV16-KRT	4.234364942	HPV16-KRT	3.869801314	HPV16-KRT	5.768821725	HPV16-KRT	2.884358541	HPV16-KRT	3.4357826	HPV16-KRT	0.641837952	HPV16-KRT	1.100200766	HPV16-KRT	3.779987597	HPV16-KRT	4.932941876	HPV16-KRT	-0.790312613	HPV16-KRT	2.532891842	HPV16-KRT	4.462930428
[truncated: 227 more columns]
